# Supplementary material for: Maternal PlGF and umbilical Dopplers predict pregnancy outcomes at diagnosis of early-onset fetal growth restriction
Source: J Clin Invest. 2023 Sep 15;133(18):e169199. doi: 10.1172/JCI169199 (PMC10503803; doi:10.1172/JCI169199)
Supplement: Supporting data values [file jci-133-169199-s126.xlsx]

## Sheet: Fig 2. Basis for Figs 3 & S2-5.
outcome1	outcome28	outcomed	outcomeg	PLGFln	sflt1ln	HPLln	FNn	PSG1n	VEGFR2n	ENGn	LNPEPn	SAAn	NP1n	ACE2n	ADMn	ADAMTS13n	AGRPn	AMBPn	ANG1n	BMP6n	BNPn	BOCn	CA5An	CCL17n	CCL3n	CD40Ln	CD4n	CD84n	CEACAM8n	CTRCn	CTSL1n	CXCL1n	DCNn	DECR1n	DKK1n	FABP2n	FCG2Bn	FGF21n	FGF23n	FSn	GAL9n	GDF2n	GHn	GIFn	GLO1n	GTn	HAOX1n	HBEGFn	HO1n
1	1			1.83098	9.15947	3.01617	355.091	1.40164	4570.4	82.2527	45.7287	44.1818	111.143	4.99066	6.21204	6.14021	3.59667	5.86631	11.1796	4.54918	0.677562	4.65522	1.53835	9.55506	3.41696	7.76278	2.04358	6.06813	6.14959	11.1906	5.3637	8.82968	5.53342	2.66252	11.38	7.73903	2.90745	4.5849	0.746518	12.4823	7.4586	3.94841	10.3097	6.75823	7.27243	1.15826	3.18	7.04538	12.7561
1	1			2.71204	8.61559	4.02158	216.854	0.023	7671.9	19.8866	200.76	77.4359	317.927	4.22109	8.15655	5.88173	4.34794	6.18175	10.1874	4.65848	1.5793	3.64687	7.82607	7.32002	4.98381	6.7804	2.89609	5.91707	5.37446	8.68833	6.3949	8.82181	6.78089	3.79321	10.5646	8.49629	2.14997	9.43421	3.76232	12.136	8.66739	2.24369	9.43502	4.47526	5.79554	2.40936	8.07903	6.10448	13.6983
1	1		1	3.08968	8.89096	4.97548	469.802	4.34721	5135.63	51.9741	39.6759	51.3962	189.788	4.95646	6.27627	6.13241	4.05618	5.90888	10.7156	4.45327	0.720923	4.38583	3.76646	7.68548	3.73241	7.83659	1.95663	6.32361	4.83104	9.61277	5.43857	9.2791	6.20722	2.73193	10.5741	7.10576	1.46595	4.0225	0.688194	11.6537	7.69403	3.67052	9.83286	4.98894	5.98129	0.887787	5.41042	5.76852	12.1541
0	1			1.89612	8.79755	4.57817	221.93	1.18091	4364.43	46.6919	19.4803	72.291	96.0469	5.38571	6.38062	5.96418	3.22617	5.56324	10.4444	3.27682	1.28206	3.67742	3.26718	7.41128	2.80784	7.84263	1.81291	6.06781	4.92869	9.35907	4.81748	8.41827	5.13398	3.30535	10.3403	6.67481	1.57191	4.33102	0.741619	11.1488	7.05295	2.56875	9.32723	4.16423	5.47215	0.784593	7.27439	6.04397	12.6133
1	1			2.98062	9.49296	4.54869	623.053	5.69614	4080.16	128.67	10.7975	37.1064	146.766	5.285	7.39403	6.0904	3.66356	6.07064	11.1054	4.51986	0.677562	4.56722	2.6282	9.36336	3.4621	8.75233	2.45826	6.37546	6.17844	9.2393	5.05688	9.1171	5.48283	2.73525	11.3777	7.86078	2.45098	9.36248	1.62434	11.5232	7.98805	3.31014	9.38485	5.92018	6.20398	1.37378	5.2751	6.74127	12.0339
1	1			2.45101	8.69417	4.35422	302.219	1.88273	6616.03	31.8291	43.4158	34.6104	215.086	4.68316	6.70923	6.22248	3.36744	6.02261	11.3027	5.26579	0.937868	5.1134	2.48149	10.6389	3.88483	8.22041	2.18992	6.73452	5.33882	9.85702	6.03197	11.3429	6.87619	2.71502	11.4019	9.05803	3.09677	4.21162	1.24167	12.715	8.05354	4.30575	9.46013	4.84199	6.04549	3.49715	4.43682	7.01952	13.3659
1	1		1	1.67523	7.70571	2.28006	273.541	0.424055	7427.09	38.2202	30.2741	48.134	98.6943	4.31607	6.20552	6.17482	3.72334	5.77365	11.362	4.20249	0.677562	3.24597	3.86898	9.41457	3.99792	8.40916	2.11601	6.83248	6.66006	10.1154	4.88465	9.17666	5.57974	3.94118	11.5074	6.18009	1.61759	5.8748	1.18312	11.9143	7.62675	3.36053	10.5643	5.69663	6.16905	1.43086	3.85978	7.83911	12.4926
0	1		1	2.98366	9.92603	3.48109	387.233	2.63499	5106	111.598	36.1512	58.9722	151.883	5.87323	8.12305	6.1757	3.40702	6.00023	11.2447	4.33994	0.764462	4.40239	4.63175	7.52012	3.40103	7.56447	2.38981	6.31867	6.47827	9.13498	5.73545	9.00286	5.63613	3.02332	11.2592	8.60892	2.6725	9.66065	0.708011	11.3677	7.81513	4.00199	9.39046	4.50031	6.1332	1.70472	7.76655	7.21384	12.6847
1	1	1	0	2.58852	8.90259	4.79532	462.02	2.36159	4143.46	55.0105	49.3156	60.0338	112.513	4.58991	6.985	5.93441	4.27898	5.96273	10.8377	3.66229	0.677562	4.52509	2.07995	8.92048	3.60187	8.01865	2.30673	6.44905	5.46344	10.5134	5.18285	9.39934	5.51943	2.6265	11.2278	7.80797	1.49901	4.75878	1.08708	12.4234	8.47588	2.91374	9.17804	6.07127	5.82106	2.38653	3.15372	5.94601	12.5428
1	1		1	2.27829	8.2169	3.56676	448.346	1.32456	3020.98	34.1599	9.51965	46.7398	121.706	3.49817	6.73032	5.93301	3.70485	5.65364	11.093	3.29037	0.677562	4.3175	1.0271	8.28063	3.65182	8.1095	1.84955	5.96098	6.26653	11.2409	4.32445	9.89278	5.23959	2.40577	11.3842	6.53107	2.57586	7.96799	1.71384	11.4686	7.36776	3.26662	10.0307	5.23123	5.33067	1.10921	1.79044	6.52761	11.6357
0	1		1	3.69486	8.40716	4.63361	306.471	0.778058	7549.44	6.37471	11.0596	48.3913	157.621	4.34749	5.59221	5.91152	2.47058	5.56982	10.5964	4.1878	0.677562	4.14892	2.32621	8.64717	2.18035	7.71589	1.90206	5.31877	4.6925	9.34466	4.31454	9.84724	5.22134	1.93852	10.8527	6.29963	2.41875	3.63266	0.652673	12.1948	7.14201	4.00806	8.67109	5.31771	5.05915	1.42066	3.30989	6.45658	11.8456
1	1		1	2.25024	8.18228	4.29269	355.933	1.10045	5460.34	24.0401	40.1237	44.4903	123.678	6.29254	6.03094	6.00681	3.53488	5.82984	11.1138	3.42011	0.677562	4.40836	3.39461	8.77323	3.69291	8.54251	1.42178	6.48299	6.23304	11.1558	4.86637	8.49649	5.26703	3.74657	11.331	8.9563	2.67106	3.46188	0.641681	12.2246	7.80087	3.10536	9.4883	4.72328	6.24216	0.759164	8.56233	6.65335	12.3038
0	1		0	2.89037	9.90159	4.40561	464.009	4.61296	3558.73	176.69	31.6467	42.8309	213.076	4.88159	7.23346	4.375	3.67568	5.80295	11.0697	4.212	0.677562	4.64417	2.08883	7.75696	3.68239	7.46869	2.2539	6.46807	5.49103	10.313	5.09837	8.33232	5.63888	2.20366	11.0891	9.20103	2.47213	5.7654	0.991243	10.9165	7.94868	2.7013	9.11414	5.49184	5.50941	1.0546	4.27059	7.37956	12.1266
0	1		1	2.89646	8.64787	4.23936	338.781	4.41818	6265.76	26.8494	28.8041	46.6003	118.265	3.74429	6.83064	6.05732	3.10608	5.80815	11.1912	4.08441	0.677562	3.77146	1.86502	8.16827	3.3781	9.00539	1.83562	6.44112	6.02496	9.49167	4.90939	8.55695	5.24647	3.22562	11.2981	7.90986	3.12741	3.69043	1.94419	12.4257	7.66559	3.4821	9.50649	5.78378	5.85271	0.941735	2.84081	6.41264	12.2926
1	1		1	2.37118	7.87322	3.69576	259.117	1.13511	4855.75	10.9889	10.1931	58.0473	106.467	3.83683	6.51653	6.01991	3.38628	5.89086	10.9996	3.69025	0.677562	4.64704	2.91759	9.34707	3.54429	8.49357	2.11402	6.57112	7.13631	10.7063	4.99313	9.50616	5.28365	2.93164	11.257	7.70799	2.21766	6.86618	0.715322	12.0427	7.80901	3.41749	9.13755	5.16714	5.85373	0.975872	3.49235	7.26417	12.3214
0	1		0	3.02529	8.94141	3.90401	306.636	3.38032	5719.89	34.8969	31.2372	63.3609	205.85	4.36183	5.821	5.9783	2.58199	5.86196	10.9144	2.79815	0.677562	4.41729	3.14523	9.08504	3.93014	8.5572	2.00807	6.1032	5.57336	9.48382	5.22857	8.23739	5.5119	2.89407	11.0656	9.36524	2.7105	4.11569	0.789317	11.5014	7.65425	3.59795	9.94104	6.42693	5.29515	1.77115	3.02267	6.04883	12.2766
0	1		0	2.9796	8.2169	4.78518	306.944	4.71786	6512.29	12.4952	9.99793	43.6749	127.458	5.79099	6.93073	6.0491	3.11667	5.9246	10.8401	3.86622	0.677562	4.3688	3.69709	9.18194	3.75618	7.67675	2.24488	6.33401	5.19188	9.01494	5.40141	10.665	5.62936	2.38973	11.2733	7.92398	2.73243	4.16102	1.67627	12.5776	7.99297	3.94822	9.65903	4.89871	5.42587	2.06158	5.93103	6.62873	12.5592
0	1	1	0	3.03591	8.73713	4.53263	369.49	5.12114	7364.38	39.8886	9.99793	38.614	72.5916	4.03397	6.13896	5.96586	3.87329	6.05495	11.131	4.11142	0.677562	4.33051	2.03755	8.47293	3.03214	8.24987	2.01381	6.27037	4.24369	10.6344	4.76689	9.34567	5.17054	1.97705	11.2693	7.60105	2.65448	7.18903	0.87872	12.5322	7.61794	3.77645	9.23384	4.54869	5.14818	0.867822	3.37691	6.80885	12.3477
1	1		1	1.87947	8.79407	3.88211	422.506	2.80188	4694.71	49.3317	71.8978	48.3913	161.356	4.91618	6.20638	6.15712	3.66009	5.91122	10.9646	4.25245	1.63293	4.29745	3.2127	8.36436	3.16095	7.26721	1.83555	6.02045	5.74505	9.71572	5.28262	8.82399	5.63388	2.12463	11.4227	7.62483	2.75999	3.50421	0.565418	11.6394	7.58327	3.36324	10.3008	5.73339	5.47329	2.14135	4.4747	6.60331	12.8742
1	1		0	2.09186	8.50835	4.2842	464.09	1.92683	6118.35	13.6957	11.2926	37.1615	148.981	4.00006	6.44324	5.87982	3.34424	5.88652	11.152	4.51568	0.677562	4.1769	8.99115	8.29216	3.69822	8.14702	2.34444	6.42889	6.49779	9.24868	4.64763	9.02055	5.23407	3.33199	11.3463	9.1454	2.06769	6.98733	0.972772	11.6595	8.06538	3.38718	9.29541	4.30438	6.57235	1.84804	3.32628	7.05464	12.1562
1	1		1	3.19212	8.56025	4.37736	238.959	1.85824	9055.42	23.313	9.15999	56.5885	214.954	4.66299	6.64448	6.00365	3.59668	5.86922	10.9044	4.33901	0.677562	4.35408	2.50005	8.68151	4.06519	7.9282	2.84534	6.28179	5.47825	9.39391	4.8349	8.37323	5.36948	2.67581	10.784	9.55872	2.54388	7.8561	1.9111	11.6717	7.8787	4.39729	8.95387	6.28637	5.4154	2.0054	4.25024	6.88656	12.4447
1	1		0	3.70623	8.95893	4.28633	459.268	1.717	4173.86	34.2336	9.44274	49.8307	124.334	6.07713	6.4804	5.99659	3.32009	5.95675	11.1064	4.4229	0.677562	4.56527	3.46686	9.88042	3.19724	8.11925	1.71925	6.53781	5.65147	10.2569	4.5582	10.8131	5.3864	3.00446	11.2881	6.54687	1.437	4.849	1.13691	12.2588	7.42645	3.47799	8.78579	5.73481	5.85619	1.97156	6.85939	7.07834	12.0831
1	1			3.20234	8.23164	4.71205	420.617	3.43497	6821.43	23.9815	27.7017	79.1247	118.092	4.93404	6.22324	6.0706	3.56733	5.84467	11.1518	4.15872	0.677562	4.50273	2.33991	9.06534	3.70637	7.58456	1.93444	6.13631	5.22891	10.3451	4.55885	9.0386	4.94256	2.87603	11.2887	7.44789	3.71369	4.06371	1.33736	12.3527	7.15119	3.75571	8.65573	5.9507	6.38557	0.802355	6.14416	6.38243	12.1158
1	1		1	2.96733	9.22483	4.05383	394.667	2.22019	4004.81	35.975	11.6659	57.6448	186.242	5.06183	6.59867	6.1061	2.78168	5.99207	11.143	4.96766	1.00858	4.95295	2.66668	9.14905	4.26037	8.15175	2.17475	6.38298	5.9967	10.0667	5.1554	10.665	5.52678	3.60026	11.1241	7.37065	2.09213	6.50848	0.977929	11.1538	6.9664	3.25947	9.93911	5.77528	5.78777	1.66316	6.48743	7.40736	12.1589
0	1			3.30908	8.14032	5.45348	211.415	2.92862	4669.52	21.5089	38.2417	43.8747	130.499	4.65818	6.83383	6.08582	4.3978	5.81927	11.1058	4.15093	0.677562	4.8167	3.49358	9.67884	3.37231	8.93466	2.0751	6.45682	5.39956	9.93298	5.02966	9.19577	5.43737	3.20146	11.3847	8.30016	2.91239	2.58548	1.2153	12.821	7.4393	3.42258	9.08189	5.4502	5.43779	1.77389	4.92738	6.66132	12.3745
0	1		1	2.66375	9.35002	4.8254	299.387	3.24969	3996.96	46.8541	21.6899	54.46	180.815	4.0539	6.75879	6.05399	1.71478	5.79673	11.0008	4.47513	0.951493	3.54558	1.18554	9.39631	3.27709	8.0683	1.579	6.45138	5.35768	10.5869	5.40228	8.74592	5.56247	2.82519	11.106	9.62494	2.76839	5.0808	1.0855	11.2932	7.26344	2.71815	9.67936	6.13035	5.39005	1.97	4.06141	6.76218	12.6114
1	1		0	3.32504	7.39817	4.53263	252.063	1.93534	5932.06	7.54721	8.94339	51.8687	100.961	3.36521	6.23566	6.05941	3.19542	5.76372	10.9576	3.5917	0.677562	4.48904	1.92566	8.22783	2.99944	8.38456	1.86335	6.35365	6.58385	9.15425	4.05513	8.78629	4.9048	2.64195	11.3296	5.43064	2.33561	5.43875	1.34259	12.6417	7.46089	3.47158	9.07137	4.72989	5.31123	0.696902	4.01212	6.6324	12.0567
1	1		1	5.44155	7.38709	4.94719	115.183	6.21787	6828.18	7.99814	16.7956	51.6791	105.677	3.68488	7.34739	6.01681	3.95391	5.90874	10.9785	4.28934	0.677562	4.7415	1.44329	8.04462	2.9542	8.87417	2.23593	6.32377	5.81411	10.4967	4.67998	8.4474	5.17591	2.02512	11.1901	6.84602	3.37671	6.35207	1.41266	12.1721	7.67998	3.46243	9.12907	5.59411	5.65471	1.56135	2.49067	5.84311	11.9052
0	1		0	3.59237	8.78615	4.61639	224.16	2.43608	5783.36	19.8292	53.7253	45.3713	190.314	3.75655	6.94821	5.94896	4.19316	5.66669	10.4927	4.93923	0.677562	4.63299	1.63623	9.80461	5.53088	8.29107	2.21597	6.11094	4.4864	9.54012	5.47608	9.71889	5.31269	4.08233	10.8292	5.93042	2.79415	8.90179	2.07879	11.4511	9.27952	3.03621	9.66243	5.13356	5.60939	0.774651	2.92034	6.36941	12.7454
0	1	1	1	4.01836	6.88541	4.46164	248.006	2.83457	9700.66	11.0049	5.95299	48.3508	117.903	4.3769	6.97999	5.98459	2.95045	5.93839	11.1069	3.93116	0.677562	4.17617	1.5598	8.5726	3.83233	8.97013	1.91501	6.27892	6.55743	7.8476	4.3735	10.7752	4.92016	2.62627	11.3049	7.8515	0.86245	6.9429	2.1502	12.8649	7.54081	3.39736	8.97459	4.75194	5.7611	0.760244	3.00817	6.10641	12.0698
0	0		1	2.68921	9.09571	4.60424	274.778	3.05152	5254.54	33.8836	23.753	28.7285	118.524	4.46958	6.35484	6.16369	3.86239	5.97151	11.2318	4.53588	0.677562	4.58953	4.16214	8.93728	3.5613	8.82944	1.90637	6.33944	6.77736	10.7816	5.17807	9.08903	5.447	3.19272	11.1962	8.38523	2.40359	4.2658	1.2645	12.3467	7.28587	4.21876	8.96954	5.90129	5.61759	2.31696	4.59386	6.51429	12.3161
1	0		1	3.96138	10.1699	4.86472	409.012	6.53231	4603.13	160.5	33.1023	62.6462	245.055	4.27472	6.96945	6.19275	4.66773	5.85257	10.6229	3.02002	0.677562	4.44535	2.62134	8.68003	3.99409	7.40728	2.76854	6.06281	6.06551	9.40467	5.19611	8.66615	5.30663	3.02354	10.9511	8.37867	3.14575	2.93066	0.826186	12.2108	7.79689	3.12368	9.46299	4.87015	6.30624	1.29211	4.22886	6.53034	12.113
0	0		0	4.36119	8.67727	4.96338	230.737	1.88244	3942.44	19.7762	12.4697	41.7614	136.456	4.97277	6.75031	6.00656	3.67687	5.81883	11.1193	4.63564	1.24556	5.21208	2.91868	8.37871	2.52179	8.42415	1.7059	6.5695	5.95869	10.4109	4.77182	10.1989	5.2896	2.74425	11.2304	8.01853	2.63315	5.03151	0.325718	10.9047	7.35849	3.8916	8.5767	4.5909	6.22214	1.02855	4.88626	6.65625	12.309
0	0		0	2.88256	9.6996	4.58422	512.171	2.76452	4602.13	95.6784	18.1446	46.8773	111.009	4.5556	6.69683	6.15029	3.50792	5.82487	11.2281	3.90275	0.677562	4.54661	2.63182	9.42733	3.35141	8.79168	2.19616	6.13819	6.18922	9.40801	5.14511	8.78831	5.48323	2.92762	11.4021	8.41062	3.40656	4.42279	0.822794	11.8412	7.06628	3.10708	9.46976	4.98984	7.21446	1.30424	4.77973	7.26751	12.1722
0	0	1		3.58629	9.41475	5.23754	293.259	6.27771	4781.64	59.1943	24.6049	50.9845	148.839	4.41986	7.03364	6.09303	3.51678	5.69688	10.6679	4.4718	1.17146	4.63175	3.71741	6.51322	3.96053	8.65548	1.63943	6.02076	7.15512	10.2117	5.19907	8.70783	5.49587	2.81256	10.9476	7.53704	2.54728	6.25758	1.26214	12.3723	7.66298	3.24531	9.39853	5.7872	6.35119	1.40202	5.9511	6.19753	13.1315
1	0		1	3.61738	9.34408	5.25376	571.196	5.43601	3699.03	34.7566	23.9427	47.7561	108.309	4.94833	6.01995	6.07865	3.46546	5.89506	11.1292	4.55727	0.677562	4.49784	2.5321	8.71879	5.23411	8.61854	2.05785	6.54533	5.91364	9.73049	5.62846	11.1392	5.25959	3.38183	11.2726	8.36256	2.69657	6.07966	0.847211	12.2307	7.11866	4.00423	9.32822	5.09396	5.31031	1.44227	4.58828	6.43435	12.2747
0	0	1	0	3.05306	8.53621	5.2502	67.2808	6.44866	7364.07	25.1498	46.8925	61.4253	139.467	4.65463	7.24992	5.9124	3.42129	5.97175	10.6699	4.55727	0.677562	4.50553	3.16893	9.61187	3.99175	8.03209	3.36439	5.40066	4.69211	10.4629	5.56443	8.95554	5.31678	1.89891	11.2294	8.30466	3.29816	3.5313	0.823868	11.8254	7.98397	3.56004	9.96171	7.23624	7.24116	1.35103	5.58588	6.53132	12.6868
0	0		1	3.56981	8.6706	4.99313	363.094	7.90274	4911.11	26.8882	8.19616	46.1577	154.354	4.67064	6.83647	6.15658	3.35113	5.91085	11.1407	4.94928	0.677562	4.41901	2.97979	9.91045	3.86193	8.1013	3.5976	6.60734	5.34545	10.2304	5.14561	9.82459	5.56588	3.29762	11.2977	8.43609	1.4956	6.00746	1.40188	10.9595	7.44762	3.87683	9.2645	5.25387	6.03096	1.33707	3.92934	6.6281	11.6238
0	0		0	3.61335	8.13915	5.15053	267.356	6.32837	5386.21	79.1856	56.1046	74.0109	134.105	4.39454	7.1176	6.1409	4.08861	6.33894	10.808	3.39754	0.677562	4.63595	1.03558	8.50154	4.1426	8.10488	2.00337	6.24441	6.23415	9.88108	5.20348	8.79839	5.29497	2.9587	11.3673	9.70027	1.5042	3.73102	0.795299	12.463	7.73061	4.15381	9.95119	4.99956	6.18747	3.21997	2.05793	7.06293	12.8063
0	0	1	1	3.54703	7.62949	5.30643	175.132	6.46258	8287.07	13.153	23.2589	50.1635	103.566	4.38054	7.02579	6.26101	3.66355	5.89184	11.0222	3.06613	0.677562	4.67132	1.95504	9.78574	3.60938	8.77868	2.34179	6.09372	5.23373	9.8128	4.88276	8.8524	5.10107	1.71822	11.3886	8.4159	3.36556	5.54778	0.692479	12.437	7.10304	3.72298	9.00811	5.36108	5.51199	1.54698	2.54178	7.38566	12.6335
1	0	0	1	3.71941	9.10631	5.50575	385.533	3.14188	3522.14	114.306	47.0934	53.2245	152.048	5.39629	7.61088	6.02477	3.74401	5.86309	10.9562	4.78458	0.730445	5.24357	1.77743	9.8549	4.39222	9.07154	2.28236	6.61386	6.87001	9.92721	5.44114	9.69056	5.43511	3.40536	11.3565	8.99609	3.0347	3.95206	0.99176	12.4474	8.12749	3.03976	9.48539	6.58092	6.59638	1.87035	3.77361	7.23065	12.6602
0	0	1	0	3.60577	8.87235	5.27616	297.514	5.05843	6678.7	48.864	26.922	49.4443	150.16	5.70035	6.53631	6.25632	3.64811	5.72653	10.8649	1.73432	0.677562	4.56819	2.92951	6.87943	3.03138	7.9091	1.40229	6.00406	5.09964	10.3214	5.88373	8.35549	5.39571	3.51894	11.1147	8.46341	2.1331	5.87699	0.739413	11.9855	6.69919	4.02024	8.9032	6.07061	5.95869	2.02226	7.23058	6.16281	12.1685
0	0	1	0	5.0337	6.22555	5.20033	142.25	4.67968	11216.2	8.64876	15.5205	41.4811	132.335	3.8256	7.10118	6.21155	3.60919	5.86498	10.8402	3.30561	0.677562	4.50984	2.34577	8.46494	3.05711	8.19591	3.3928	5.95875	5.51286	9.86692	4.62186	7.74526	5.3493	2.90286	10.9209	8.24234	2.35505	4.5618	1.83024	13.0508	7.27238	3.89592	9.40947	5.80253	5.72449	1.28042	3.67044	5.56997	12.5988
0	0	1	1	4.5929	6.84279	4.93627	225.394	5.30735	7041.56	9.22815	30.7423	49.3342	202.283	3.73436	7.16665	6.19321	3.35084	5.69611	10.981	3.96916	0.677562	4.38932	1.16861	9.00983	3.57439	8.57945	2.38019	6.32329	5.91905	10.0784	4.79355	9.02557	5.05211	2.40226	11.278	8.18915	1.68258	3.72549	1.20785	12.5713	7.39645	3.89201	8.81017	5.4711	5.77855	1.52461	3.12384	6.65624	12.3944
0	0	0	1	3.44138	8.86926	4.7788	238.548	0.216975	5001.11	43.6001	26.2028	52.1909	146.097	4.32347	6.65111	6.02108	2.53684	5.72108	10.7317	4.18646	0.939388	4.25862	0.700493	8.43067	3.06159	7.21791	1.60123	5.91694	5.07976	11.163	5.08633	8.49065	5.27639	1.88727	10.8204	8.58606	3.11975	2.88037	0.701714	11.1206	6.88515	3.04836	9.2615	5.11436	5.03875	1.11846	1.79524	6.01908	12.1413
0	0		1	2.92585	8.08795	5.56167	334.963	8.46905	6213.31	12.6019	30.4079	43.728	148.427	4.62335	7.23679	6.07077	4.00558	5.93427	10.5515	4.45598	0.677562	4.31607	3.4767	8.60318	3.48726	8.47018	1.78511	6.2627	5.70102	11.2079	4.59609	8.34965	5.37196	3.01407	11.2664	7.38327	1.55175	3.32577	0.980702	11.6084	7.4084	3.61831	9.31549	6.3543	6.11867	1.58576	4.01532	5.69193	12.5703
0	0		0	5.0026	9.68053	4.28845	372.387	5.09142	6769.41	63.4427	6.1802	46.2104	162.351	3.89441	6.27984	5.97761	2.89921	5.83683	11.0379	4.47788	0.677562	4.90448	3.50033	9.76568	4.83619	7.72152	2.09705	6.28345	4.31605	10.2692	5.55237	10.2722	5.35309	3.0096	10.9077	7.84859	2.0701	4.10821	0.845641	12.6245	7.92512	3.65386	9.16675	4.96218	5.9307	1.03073	4.79285	6.89688	12.5487
0	0	1	0	3.61819	8.79467	5.47744	283.853	5.01989	4838.33	9.03458	29.7986	48.732	122.465	4.5675	6.96575	6.02777	3.43039	5.67924	10.8665	4.21981	0.677562	4.2155	1.62877	8.46742	3.65641	7.84889	1.98866	6.23701	6.74846	10.2856	5.08367	8.98397	5.26411	2.26362	11.0643	9.08303	1.71065	2.9688	0.740045	12.9503	7.26101	3.64264	9.31131	4.6207	4.7804	1.28013	3.13796	7.30486	12.5741
0	0	0	0	4.57223	8.1274	4.89789	293.259	4.32822	6828.58	14.5965	12.7119	52.2848	130.792	4.8286	7.00766	6.14287	3.60838	5.68648	10.9138	2.95343	0.677562	4.56735	2.85614	9.86491	3.03515	8.50941	1.82161	6.16975	6.04389	10.4383	4.92489	8.71292	5.30196	2.63523	11.1495	7.63099	3.33221	5.06352	1.54206	12.9482	7.00127	3.92354	9.33234	6.32465	5.30356	1.15419	3.26695	6.96521	12.3385
0	0	0	0	4.1954	8.18004	5.49137	304.581	5.62244	6889.01	32.7783	7.31855	39.1576	86.1783	4.34115	6.99868	6.15236	3.66951	6.02763	11.0672	4.01623	0.677562	4.92526	1.94574	9.16171	2.83382	8.56157	1.71219	6.53649	6.28825	10.8303	4.38573	9.27905	5.10201	3.21912	11.5275	9.01926	2.30288	7.2619	1.03852	12.9786	7.52307	3.87292	8.91594	5.47856	5.3323	1.48039	3.47345	6.62047	12.0307
0	0	1	0	3.59567	7.77359	5.00852	434.008	6.4533	6329.52	15.8729	21.6576	42.3088	134.826	4.42305	6.38761	6.13097	2.94453	5.491	10.8257	3.74667	0.677562	4.31735	2.12428	9.43094	3.35833	7.85591	1.71367	6.46789	6.59061	9.91261	4.6084	8.87852	5.23431	3.64781	11.1958	8.58649	2.68128	3.08739	1.16154	12.6248	7.23704	4.5357	8.8381	5.26691	5.84279	0.965813	3.55725	6.03738	12.3632
0	0	0	0	5.07954	7.12448	5.11103	314.115	1.73718	7859.28	5.05157	17.2314	41.3167	164.276	3.76134	6.66756	5.97912	3.02342	5.75993	10.7371	4.23272	0.677562	4.69381	2.44507	7.5028	3.26808	7.86815	1.90303	6.14714	5.51313	9.7942	4.92772	9.41404	4.94683	1.88271	11.2358	7.56589	1.56382	5.59304	1.20191	12.7226	7.37366	4.22876	8.57884	6.09615	6.09331	1.46049	2.77638	6.7192	12.2591
0	0		0	5.86732	7.67879	5.55562	259.517	5.24693	7393.22	6.11126	17.374	43.7811	205.41	3.66367	6.75734	5.97283	3.16696	5.57964	10.8772	3.96041	0.677562	4.60223	1.89471	7.4331	3.25	8.20052	1.76375	6.07639	6.86549	9.77868	4.5965	9.14243	5.02964	3.34579	11.168	8.49065	0.947137	3.32525	0.706473	12.9937	7.37827	3.7069	8.84897	4.47829	5.81247	1.82745	2.02258	6.62208	12.8289
0	0	0	1	5.70011	7.06561	4.70155	345.011	5.36835	7136.79	4.38429	14.0846	36.2877	217.992	4.19194	7.49633	6.14852	3.78265	5.70299	11.0863	4.58598	0.677562	4.15783	0.899266	9.38483	3.18169	8.22998	1.90395	6.44458	6.19402	10.1549	5.49001	8.42894	5.02283	1.67013	11.3007	7.26659	1.98017	4.13141	0.688195	12.6741	7.5329	3.1534	8.74511	5.81541	5.25221	1.14209	2.74209	6.59786	12.8614
0	0	0	0	5.63336	7.02554	5.56014	192.064	4.64329	8425.51	4.09037	18.1596	44.5934	141.511	3.91197	6.75269	5.98334	3.11099	5.59818	11.1994	3.84234	0.677562	4.41146	1.25619	8.23582	3.53988	8.93394	1.94839	6.43307	6.59927	10.1914	4.20602	8.89774	4.9567	2.62221	11.4403	9.0665	2.08773	4.27762	1.08031	12.3599	7.30824	3.72186	9.59288	4.88955	5.5515	1.30221	4.01534	7.17064	11.9657
0	0	0	0	4.32704	9.40195	4.4473	378.74	2.02368	5541.18	84.6598	45.4943	55.6896	152.376	4.05199	6.18102	6.10858	3.16324	5.60985	11.0624	3.45989	0.677562	4.96358	1.07677	9.52231	3.53985	8.72574	1.82549	6.12419	6.51174	11.1322	4.91934	9.66137	5.19428	2.98534	11.2428	9.16369	2.95831	4.34919	0.808278	11.5134	7.11755	4.06328	8.75111	5.1317	5.53247	1.68704	1.89797	6.89328	12.1922
0	0	0	0	4.59087	7.77359	5.762	253.925	3.98408	7257.68	10.5605	21.416	38.7618	188.91	4.02468	6.94192	6.03647	3.57217	5.75234	11.0371	3.89349	0.677562	4.15271	1.05398	8.02141	4.21556	8.59246	1.91298	6.1692	6.12318	9.9851	5.23535	9.76462	5.19537	2.43527	11.2081	9.32236	1.27863	6.42995	1.26404	12.2734	7.28347	3.62443	8.79685	5.6753	5.05893	1.12081	2.51733	6.44271	12.8
0	0	0	1	5.54791	6.7504	5.12253	145.931	1.98304	8141.63	4.40532	5.66325	44.1007	206.699	3.97043	6.92998	6.05537	3.45864	5.72289	11.1541	3.59214	0.677562	4.40361	3.4825	8.38723	2.84401	8.16855	3.89939	6.19709	6.00285	9.98745	4.87298	8.661	5.01162	2.24712	10.9954	8.68104	2.90055	5.35134	0.718386	13.2701	7.05011	3.43143	8.54512	5.41356	6.03268	1.36981	4.71314	6.85165	12.6754
0	0	0	0	5.44068	7.47817	5.28308	145.183	3.08846	5960.32	8.67673	28.3251	73.0633	127.483	3.74285	6.88282	6.18523	3.58297	5.50818	10.6775	3.36754	0.677562	4.15586	0.905683	7.43784	3.19777	7.9986	1.76572	6.01945	5.73483	10.1196	4.57646	9.77505	5.0478	1.98809	11.0376	8.12732	1.86316	3.47429	1.23199	12.4526	7.09857	3.34942	9.70875	5.56623	5.17879	0.977285	2.74142	5.63483	12.1986
0	0	1	0	4.26198	8.93958	5.17834	295.029	3.06383	3772.29	38.7518	22.4321	90.0283	121.363	5.93357	7.37807	6.31228	3.97499	5.99918	11.2243	4.49429	0.677562	5.10126	1.96736	8.79857	3.20003	9.063	2.84568	6.62007	6.49613	10.84	5.45209	9.146	5.73798	2.87163	11.5746	8.47732	2.30693	4.30424	1.32292	12.4766	7.65068	4.67497	8.89213	5.73027	6.68208	1.51268	2.67025	8.19071	12.9018
0	0	0	0	6.29508	7.24708	5.4138	195.361	6.35822	9308.27	4.11128	28.1387	38.0942	171.007	4.16209	7.61702	5.93621	3.94218	5.76666	11.0336	4.52316	1.13309	4.52672	2.25176	8.6099	3.57329	9.00981	2.72384	6.43939	6.36692	10.3367	5.07267	9.45976	5.00056	3.14619	11.1998	8.50907	2.11438	5.03823	1.17604	12.6925	7.80903	3.95633	9.41635	5.74158	5.87253	1.69231	3.68802	6.33674	13.0464
0	0	0	0	5.94385	7.07242	5.22477	94.8993	5.35164	8693.53	4.30003	48.6948	46.316	234.958	5.35153	7.29029	6.02907	4.00566	5.80052	10.9068	4.03651	0.677562	4.90627	4.53138	8.31348	3.98685	8.68397	2.24465	6.18938	6.68339	10.2084	5.54267	8.96295	5.19825	3.10409	11.3147	9.10068	2.90099	3.18886	1.37006	13.465	7.30721	3.83261	9.23126	5.92691	6.57411	0.925484	4.55514	6.75052	12.8632
0	0	0	1	5.39363	7.24708	5.60806	108.929	5.66391	8811.56	3.78554	43.3308	55.6896	156.844	4.71576	7.34199	6.08075	3.13904	5.56891	11.1773	3.91001	0.677562	4.09681	1.97136	8.58189	4.09218	8.8871	3.73297	6.50562	6.98301	10.0392	4.67719	8.82862	5.10936	3.06913	11.3817	7.56666	3.04417	2.77113	0.827018	13.4572	7.40916	4.00076	9.91394	5.70344	5.43278	1.32436	2.7591	7.39105	12.8591
[truncated: 55 more columns]

## Sheet: 7&S10. Basis for 5,6,8,9,S7
fetal or neonatal death	death or delivery 28 or less	Abnormal Dopplers	Slow growth	PLGFlns	sflt1lns	FNlns	HPLlns	PSG1lns	BMP6s	ANG1s	ADMs	CD40Ls	SLAMF7s	ADAMTS13s	BOCs	IL4RAs	SRCs	IL1RAs	IL6s	TNFRSF10A	STK4s	IDUAs	TNFRSF11As	PAR1s	TRAILR2s	PRSS27s	TIE2s	TFs	IL1RL2s	PDGFs	IL27s	IL17Ds	CXCL1s	LOX1s	GAL9s	GIFs	SCFs	IL18s	FGF21s	PLGRs	RAGEs	SOD2s	CTRCs	FGF23s	SPON2s	GHs	FSs	GLO1s	CD84s
0	0	1	0	-0.5042	0.232367	-3.38848	1.07005	0.851847	0.820068	-1.28909	0.892709	-0.426428	0.0230862	-0.546276	0.117744	1.99619	-2.05328	-1.56335	-0.562113	0.243885	-2.18192	-2.44423	0.819927	0.876505	1.24648	-0.125824	0.746944	1.7249	0.466146	0.777604	-1.30539	0.716396	-0.326354	-1.67246	1.00871	2.79764	1.11507	0.660591	-0.879065	0.223863	1.97795	0.733709	0.637227	-0.590918	0.753039	1.44333	-0.576656	2.65808	-3.23562
1	1	.		-0.367853	-0.118825	0.77722	0.314028	0.17922	0.169347	0.810463	-1.13022	-1.30065	-0.641679	0.126855	0.110275	1.31169	-1.206	-0.545053	-0.401577	1.07887	-1.83511	-0.935723	-0.954413	-0.627199	-0.170977	0.784334	0.714695	-0.0382208	-0.0238361	-0.0170704	0.324375	-0.104272	-0.2156	-1.07424	-0.894037	0.792568	0.300809	0.187555	-0.573651	-0.182302	0.278885	0.702206	0.45716	0.399245	-0.160668	-1.43683	0.253388	1.05641	-0.495236
1	1	.		-1.62038	0.951031	0.392324	-2.0684	-0.778001	0.80686	0.931703	-1.15229	-0.952507	-0.109894	0.423042	0.517031	0.186863	-0.644411	0.135422	0.303169	0.234884	-0.183826	-0.899864	0.0121557	0.238695	0.0199341	0.874886	1.00635	0.188281	0.701082	0.982251	-1.87449	1.25015	-0.494178	0.170067	-0.191662	2.05208	0.722018	1.00904	-0.274672	-0.662052	-0.187425	0.377303	1.74888	-0.740072	0.146636	2.21082	0.457291	2.71662	-0.749215
0	0	1	0	0.599961	0.697484	-0.0288266	0.969091	0.0571149	0.717239	1.12652	1.14521	1.58738	0.946549	1.15519	1.70681	0.482724	0.246161	0.773274	0.198958	1.13463	0.757401	-0.679112	1.51417	1.72109	0.375472	2.03181	0.633152	0.718487	-1.25558	-2.24353	-0.985726	1.3188	-0.0723914	1.16595	0.247205	0.448761	0.467156	-0.0144762	-0.435672	-1.86196	-0.267622	0.20059	1.2133	0.371401	1.30549	-0.915479	0.448365	1.61148	1.30683
0	0	.	0	0.007539	-0.225477	-0.252681	0.930016	0.831739	-1.07345	-0.687068	0.63199	-0.284238	0.0896179	0.425978	0.465629	0.129909	0.441365	0.546496	-0.22107	0.693924	0.39156	-1.08554	0.0683713	-0.0787685	-0.584548	0.625775	-1.07024	0.373828	-1.07935	0.435886	-1.02308	-0.768128	-0.535901	0.692021	0.429831	-0.690936	0.510985	0.767882	-0.764497	-0.466624	0.477043	0.328526	-0.251634	-0.64601	-0.295987	1.42013	0.426941	0.685567	-0.0925504
0	1	.	1	-0.567584	1.83494	0.589269	-1.41527	-0.103909	0.465229	1.21513	2.61309	-1.33989	-1.01187	0.57405	-0.157375	2.59133	-0.805652	0.12238	0.68109	2.39914	-0.0834361	-0.569531	1.86965	0.996859	2.32582	0.907952	-1.42858	0.458291	2.54296	1.39048	-0.628549	0.0980964	-0.263257	0.372326	0.622943	-1.46962	0.447813	-0.215294	2.63701	0.595882	2.9508	1.54808	-1.39143	-0.814331	1.28812	0.183521	-1.29719	0.583973	0.184077
1	0	.	1	0.325417	2.11616	0.713631	0.528505	0.865611	-1.68983	-1.4938	0.340081	-1.64695	0.100053	0.646596	-0.0427821	-0.104507	-1.17707	0.933214	1.11413	-0.99792	0.619378	0.620339	0.814237	-0.474312	-0.105479	1.45288	1.92757	-0.267559	-1.13255	0.960473	-0.517005	-1.12393	-0.712232	0.111889	0.581268	-0.892778	-0.827386	1.24814	-1.22362	0.255805	0.159231	0.781172	-0.979433	-0.586445	-1.52128	0.343476	0.0300294	0.907905	-0.769033
0	0	.	0	0.690575	0.395018	-0.58747	0.66711	-0.463052	0.948025	0.668747	-0.0917045	0.339433	-0.260905	-0.145631	2.00241	-0.528714	-1.91665	-0.964086	-1.33832	-0.488577	-1.30886	-0.0813467	-0.245294	-0.731073	-0.428035	0.751642	-0.646029	0.015299	-0.0501019	-0.0561423	-0.239108	0.176631	1.33158	-0.557278	-0.420395	-1.32833	0.251838	0.441339	-0.0184763	-0.0884309	-0.991591	-0.052686	0.557803	-1.5515	-0.597355	-1.61112	-2.02601	0.75047	1.11845
1	1	.	1	1.67732	-1.09266	-2.16651	0.644359	0.812928	0.382613	0.0553152	1.08476	1.21852	-0.183805	-0.102018	0.747176	-0.445752	-0.379203	-0.48123	-0.205291	0.053353	-1.77281	-0.583596	0.152064	1.09606	-0.0994083	1.81452	0.531624	0.697073	-0.414487	0.737678	1.43254	0.79699	-1.00392	-1.83738	0.314151	0.23639	0.06832	0.419065	0.739057	-0.248327	0.257028	-0.414765	0.688862	0.544446	0.123065	-0.39294	-0.0310169	-0.311763	0.203075
0	0	0	0	1.67653	-0.987637	-1.64042	1.11624	0.0656653	-1.12243	-1.25572	0.169388	-0.491849	-0.521522	0.614599	-0.814975	0.92458	-0.604496	-0.152387	-1.12242	0.0551117	-0.391302	-0.0919064	-0.483771	-0.771126	-0.532606	-0.0903434	-0.839953	0.0866587	-1.4569	0.797247	-0.851999	-1.28006	0.766395	0.328835	-1.01426	0.192906	-0.325038	-0.914234	-0.911769	-2.5721	-0.436114	-0.72217	0.112716	0.19606	0.335646	0.885466	0.410632	-1.20269	-0.930555
0	0	1	1	-0.0530336	-0.813153	-1.21417	1.14904	0.85415	-1.61455	0.245736	0.451091	1.03198	1.40035	0.937038	0.559976	2.61364	-0.266548	-0.63488	-0.72231	0.424175	-1.4888	-0.636351	0.592333	0.622901	0.093223	0.246859	0.953956	1.11184	0.639504	1.63612	-0.0432448	-0.545524	-0.463883	-1.17763	-1.00405	-0.127069	-2.3557	-1.69885	0.27768	1.38219	0.806001	0.137487	-0.355944	-0.844278	0.569529	-0.6597	0.386012	-0.578935	-0.65389
0	0	0	1	-0.149528	0.616396	-0.511803	0.407799	-2.77028	0.214639	-1.01955	-0.287165	-2.01687	-0.100728	-0.0838493	-0.540871	-0.433421	-1.50029	-0.980142	-1.34639	-0.223716	-0.848349	-2.68005	-1.14094	-1.75192	-0.421034	-1.05316	0.305451	0.00055059	-1.73248	0.0293674	-0.0749881	-0.110899	-0.946247	-0.941926	-1.50189	-0.511881	-1.43058	-1.09057	-1.25247	-1.02254	0.508111	-0.301635	1.70672	-0.826479	-0.122954	-0.100883	-1.68627	-1.46484	-1.31242
0	0	0	0	1.34668	-1.39547	0.113645	0.874534	-0.54881	0.290169	-0.996071	-0.254752	-0.746674	-0.44751	-0.262387	0.619967	-0.239934	-0.626424	-0.860674	0.150439	-2.47867	-0.27847	0.450448	0.0416808	-0.161836	-0.70041	0.205004	-0.72138	-1.09472	0.677705	0.379306	0.782914	-1.13361	0.285018	0.0512007	-0.385734	1.01943	-0.324548	0.289223	0.303643	-1.35254	-0.817392	-0.314999	-0.384358	0.138057	-0.425893	-1.6064	0.835643	0.509299	-0.454893
0	0	.	1	-0.836521	0.877518	-0.190446	0.162573	0.0528156	0.785144	1.15898	-0.870924	1.13114	0.0259244	0.522948	0.341807	0.211282	0.499102	0.149147	-0.638171	0.428804	1.07679	0.752433	0.378788	-0.0718332	0.0768736	0.786021	1.22127	0.141625	0.4953	0.307888	-1.14574	0.916223	-0.148356	0.938366	-0.586318	0.715502	0.510434	-0.875787	-0.457723	0.0751818	-0.187595	-0.271222	1.12413	0.258749	0.208795	-0.744761	0.243912	-0.381251	0.261448
0	0	0	0	0.65939	1.23063	0.538865	-0.0578951	-0.385792	-0.971648	0.420822	-1.21341	0.928568	-1.21247	0.288458	1.33956	-0.612782	0.176702	0.226454	0.919785	-0.208431	1.35222	-0.263409	-0.232652	-0.577873	-0.994213	-0.567216	1.36069	0.38886	0.546152	-0.30253	0.0595185	-0.350845	0.614812	1.13547	-0.970898	-0.484836	-0.0583918	-0.35574	-0.409886	-2.1248	0.222358	0.481106	1.65968	-0.62098	-1.65651	-1.22648	-1.0678	-0.540597	-0.540385
1	1	.	1	-1.21183	-0.135825	0.922321	-1.29492	-0.838404	-1.24843	0.554477	-0.131092	-0.275213	0.549312	-0.458582	-0.383813	-1.553	-0.15208	-0.420119	0.0732806	-0.821354	-0.00767876	-0.258619	-1.16643	0.535392	0.016737	-1.37506	-1.71103	-0.751506	-0.46254	0.283228	-1.5675	-0.589022	0.923378	0.20465	-0.399215	-0.329598	0.123902	-0.838535	1.66602	1.20466	-0.0902804	-2.14366	1.8257	1.12521	-1.58422	1.59546	-1.13837	-0.918367	-1.14836
0	0	1	1	0.902205	-1.72028	-0.640718	0.62902	0.643844	-0.140152	0.0664241	0.728637	0.642801	3.8221	0.648554	-0.192238	1.04446	-0.289663	-0.534162	-0.966463	-0.645953	-0.227583	-1.5661	-0.460266	0.133263	-0.677869	-0.0408493	1.0451	0.107732	-0.108433	1.12786	1.02335	-0.723698	-0.232975	0.609114	-0.333663	0.0445302	-0.417562	-1.72478	-0.767669	-0.176506	-0.655234	-0.344516	0.0498063	0.149511	-0.917056	-1.09623	0.597471	-0.0799335	0.201287
1	0	0	1	0.10441	0.889739	0.579268	1.42905	0.0839784	1.1912	-0.0418337	1.60393	1.60406	0.427869	-0.0681486	2.08641	1.9058	1.80199	2.07458	0.270795	0.723796	2.05466	-0.557273	2.15261	1.96702	0.700194	0.363751	0.77982	0.0790292	1.27783	-0.15948	-1.7989	1.4659	0.653734	1.39688	1.33663	1.77553	1.92349	0.689481	-0.637698	-0.806575	2.25036	-0.0259259	-0.181163	-0.267176	1.70114	0.392876	0.402478	1.45105	1.2837
1	0	.	1	0.0112255	1.16391	1.47272	1.07504	0.669423	0.820068	0.712007	-1.53078	0.71916	0.551767	0.161108	0.0972311	-0.414425	0.674984	-1.40012	0.382841	-0.480249	0.400759	0.953263	0.150884	-1.21724	-0.795896	-0.70745	-0.0621001	-0.793454	-0.77202	0.487341	-2.06448	-0.00755962	2.58534	0.537789	-0.968362	-0.543699	0.522371	-1.05622	0.58279	-1.3841	0.546118	0.74092	-0.481686	-0.545912	-0.462822	0.0462587	0.0612767	-0.956481	1.02841
1	1	.	1	-0.377186	0.26009	-0.507891	-0.156155	-0.47687	0.46371	-0.267498	-0.300228	-0.62937	0.171309	-0.158013	-0.286238	-0.879112	0.136507	1.05027	0.342239	-0.319408	-0.512033	0.332898	0.457825	1.00489	0.627471	-0.992674	0.395223	0.508719	0.446015	0.503674	-0.438036	0.0726154	-1.10282	-0.765071	0.768189	1.31612	-0.246623	0.923215	1.60184	-0.328652	0.828873	-0.985413	-0.99587	1.50559	-0.717745	-0.779319	-0.818685	-0.759752	0.0466947
0	0	0	1	1.63355	-1.2541	-2.2934	1.57278	0.71328	-0.236727	0.921465	1.07412	1.24377	0.201778	0.170043	-0.972487	1.26337	2.35707	0.116753	-0.915266	-1.46586	1.48662	0.894673	-0.377215	0.73667	-0.158149	0.0168001	-0.398931	0.060225	-0.597653	0.46567	0.380485	-0.00350583	-0.495591	1.03018	-0.304623	0.406914	-0.793045	-0.425963	-1.31513	1.3529	1.19857	-0.666502	-0.0100327	-0.584844	-0.134216	1.33798	1.99206	-0.727217	0.880489
0	0	0	0	2.13609	-1.4555	-2.60677	1.03431	0.652718	-0.0301877	-0.256868	0.972252	0.846973	0.0233032	-0.0498524	1.18669	2.13596	-0.455488	0.273337	-0.624548	0.354888	0.718663	-0.446864	-0.624506	1.65361	-0.0476083	-0.318551	1.40532	1.26503	-0.652693	-0.356654	-0.88156	0.222799	-0.316473	0.722527	-0.53756	0.755462	-0.0239286	1.00064	-1.0755	-0.660477	1.11951	1.93372	0.24845	0.462301	0.679268	-0.167573	2.00428	1.40936	-0.297544
1	1	.	0	-1.3821	0.200246	1.00076	-0.287028	-0.438163	0.752163	0.811247	-0.696744	-0.201921	0.728956	-0.684902	-0.758853	-0.620484	-0.706352	1.73903	0.385629	0.678691	1.92502	0.489551	-0.0343354	-0.5506	0.114348	0.357447	0.202513	-0.959175	0.391692	-1.51152	-0.987493	0.0439493	-0.239669	0.69599	1.19472	-1.77522	-0.581644	0.373321	1.10347	-0.137445	-0.998699	-1.58923	-1.21773	-0.303794	0.572672	-0.0260993	-0.837858	1.40606	0.594661
0	1	.	0	-0.0116218	0.520567	-0.653196	0.179638	-0.187727	1.4437	-2.06083	0.29823	0.0794708	-0.161883	-0.390716	0.457734	-0.551303	1.78175	2.41781	1.89519	1.18126	1.09923	0.290724	1.79206	1.00835	1.33311	0.650498	-0.272364	-1.67654	0.232642	-1.6235	1.59338	0.348692	0.69151	-0.788126	3.96881	-0.481935	-1.95806	3.20279	2.20169	-0.0253673	0.512632	2.02275	-0.772509	1.82895	1.10277	0.783314	-1.16593	-0.396602	-0.589743
1	1	.	0	0.0923713	0.719791	0.977024	-0.284041	-0.561288	0.600679	0.612723	-0.623525	-0.256167	0.581935	-0.188053	0.277096	0.611105	0.189561	0.221652	-0.592615	0.747124	0.249356	1.30678	-0.0203901	0.351646	-0.427934	-0.718511	-0.430043	-0.0899821	2.9358	0.267215	-0.203156	1.64008	2.15051	0.559818	-0.265119	0.455842	0.41237	-1.26959	-0.123172	-0.0293363	-0.310609	0.626476	0.322526	0.0127173	-0.852191	-1.15	0.105511	0.0654091	1.0004
0	1	.		-0.270361	-0.224131	-0.786239	1.35562	0.0089162	0.156628	0.610066	0.0728603	1.33668	-0.5089	0.191615	0.947767	0.15716	0.166101	-0.597422	-1.09332	0.119355	-0.839485	-0.300291	0.132884	-0.366738	-0.383701	0.499508	-0.121112	-0.352873	-0.586166	1.20985	0.521018	1.23403	-0.00602726	-0.0641291	-0.235759	0.0119323	0.621139	0.090408	-1.42163	0.0807258	0.177896	0.257251	-0.172348	0.163877	0.74684	-0.496989	0.99051	-0.717838	0.698703
1	1	.	1	-0.470753	0.641422	1.02857	0.684103	0.430737	0.650265	-1.0896	-1.02574	-0.808324	-0.0704087	0.389853	-0.201547	-0.628221	0.0354586	-2.03793	-0.010868	-0.00460564	-0.66331	-1.79554	-0.74811	-0.787879	-0.0976682	0.0466325	1.44513	2.8238	-0.0677244	-0.811532	-0.287684	0.86925	0.105086	-0.179702	0.346252	-0.7075	0.873307	0.141169	-0.597291	-0.700923	-0.00703755	0.948079	-0.661524	-0.85255	0.233153	1.15917	-0.846957	0.299597	0.202479
0	0	1	0	-0.0086091	-0.646989	0.84845	0.730518	0.852616	-0.503416	-0.610089	-0.806355	-0.770584	-0.643766	0.383726	-0.384213	-1.6331	0.0879528	-0.429645	-1.18777	-1.51469	0.532143	-1.02434	-1.34176	-1.74343	-1.23237	0.115132	0.165445	-1.02747	-2.10421	0.00748293	0.53198	0.140468	-0.429054	0.275219	-0.697886	-0.273947	0.25649	0.251419	-1.13371	-1.32413	-0.365879	-0.0294511	-0.203467	0.0602114	-1.39827	-1.03463	0.681736	0.0403242	0.739941
1	1	.	1	-1.23745	-0.175743	0.397707	-0.275102	-1.03635	-1.0366	0.644917	-1.50912	0.570641	-1.15547	-0.144567	-0.14145	1.08985	-0.156317	0.559598	-0.231243	-0.532001	0.544795	0.360636	-1.11596	0.772944	-0.24196	1.2107	0.0687764	0.336815	0.187119	-0.600159	0.27237	-0.113956	-0.938459	0.420407	0.590362	-1.12185	-0.115228	0.134938	-0.918888	-0.388188	-0.412904	1.25824	1.69572	-0.942235	0.462584	0.399293	0.0516585	0.787947	0.79619
0	0	0	0	1.85251	-1.50956	-1.00442	1.50546	0.501099	-0.347213	1.01766	-0.087015	1.33527	-0.746661	-0.244431	-0.133181	0.688265	-1.01683	1.59193	-0.589148	-0.782172	0.625836	0.723758	0.0662195	0.027832	-1.10148	-0.153828	-0.198697	-0.580084	-0.693961	0.311624	1.16129	-0.670902	-0.403426	0.986987	-0.535207	-0.86252	-0.00528913	0.44518	-0.450942	1.43354	-0.737341	-1.06803	0.222494	-0.0964246	-0.841191	0.62993	0.264597	-0.504972	0.610232
0	0	.	0	1.27641	1.55186	0.500418	-0.281058	0.599488	0.690447	0.314176	-1.0187	-1.03311	1.16067	-0.268812	1.18191	-0.749694	-0.161527	1.00666	1.92172	1.71064	-0.171943	1.67043	-0.139856	-0.299021	0.0855744	-0.729619	-0.368759	-1.20264	-1.35896	0.491718	-0.242017	0.240719	1.42932	0.703792	0.87425	-0.749238	-0.450647	-0.0213863	-0.548123	-0.389385	-0.585603	1.41745	0.341317	-0.548939	0.947199	-0.309841	0.681264	0.204892	0.0528784
1	1	.	1	-1.12699	-0.532116	-0.323823	-1.1137	-1.00323	-0.595534	0.14728	-0.552336	0.47504	-0.00621444	-0.0888276	0.495211	-0.648772	-0.691761	1.18145	0.915968	0.396165	1.37936	0.58498	1.14433	0.211383	0.160017	-0.571411	0.683386	0.848925	0.480342	1.32557	1.35887	0.227818	0.407852	0.966496	0.60896	-0.42956	0.634208	-0.236466	1.03397	-1.17784	-0.06134	0.783288	1.00899	-0.800235	0.808039	-0.374238	-0.234589	0.0608039	1.12449
0	1	.	0	-0.52956	0.699599	0.0588753	-0.821139	0.162094	-2.05208	-0.223628	-1.92278	0.599337	0.449456	-0.265876	-0.11763	-0.726104	0.0929648	-0.596478	-1.15019	0.304533	-0.304305	0.526608	-0.232218	-0.104834	-0.187205	0.499954	1.18973	1.14421	1.33435	0.175727	0.400279	3.24403	-1.28395	0.0185887	0.255362	1.53535	1.69488	-0.885528	-0.543833	-0.4338	0.871715	0.177034	-0.858517	-0.657541	0.571013	1.39775	-1.0868	-0.984861	-0.618575
0	1	1	1	0.377459	-1.67114	-0.423432	-0.0377559	-0.025941	-0.202195	0.614858	0.360849	1.40597	-0.80224	-0.239112	-0.7608	0.158058	0.180856	1.11417	1.02729	-0.567148	0.54225	0.827396	0.644535	0.276138	0.121066	-0.530752	-0.796497	0.122679	-1.04695	-0.154035	-0.865455	-1.10086	2.10001	0.483202	-0.00382725	-1.07715	-0.0571981	0.352517	1.07798	-0.0110661	-1.57603	-0.965767	-3.35813	1.96665	-1.31638	-0.733624	1.05962	-0.1126	0.0360036
0	0	1	0	0.000618	0.619958	-0.0097633	1.10651	0.592546	-3.78902	-0.439229	-0.513362	-0.666681	-0.506112	0.917083	0.284884	-0.339614	-0.242972	-1.8797	-0.807899	-0.28483	-1.54117	1.28044	-1.15846	-0.49878	-0.665971	0.829328	2.14854	0.0729313	1.18267	-0.641793	-0.661019	-0.0024763	-1.12647	-0.809805	-1.92677	0.979593	-0.0803674	-0.748757	0.46653	0.773418	1.21368	0.574142	0.420954	-0.753783	0.146374	-0.891065	-0.324647	0.25729	-0.987884
0	0	0	1	1.91348	-1.46335	0.326873	0.299279	0.656048	0.866944	0.525028	1.37823	-0.0398642	-1.18709	0.4584	-0.80972	-0.538143	0.626414	0.483315	0.0418063	-1.2305	0.295784	0.0842335	-0.184609	-1.10511	-0.458245	0.526763	0.0430321	-0.659215	0.310051	0.109539	1.15999	-2.54173	-1.02853	-0.414033	-0.0219001	0.581554	-0.0380995	0.986821	-0.534815	0.23766	-0.0610741	-2.75075	0.166658	-0.852531	-0.471814	-1.23971	0.759327	-1.06524	0.653108
0	0	0	0	2.45689	-1.2541	-0.965731	1.29987	0.836765	0.764376	0.29553	1.61603	1.48348	0.208974	-0.444966	0.174266	-0.634127	1.26037	0.400723	0.377639	-0.465016	0.686132	1.85212	-0.0012516	0.296047	0.123089	-0.116028	-0.724515	-0.261092	-1.96206	-0.00479375	0.15267	-0.368315	0.345982	-0.502366	0.609006	0.466401	1.43947	1.44699	-0.0146214	-0.555644	0.0482562	0.039997	0.444435	0.0881717	0.693586	0.240617	0.788166	0.0959976	0.633774
1	1	.	1	-1.76264	-0.725262	-0.200701	-3.10252	-2.0547	0.240811	1.72606	-1.16514	0.310151	4.11546	0.570305	-3.24204	-0.897072	1.71508	1.21156	-0.130564	-0.639202	1.36061	-0.560865	-0.318414	1.51961	-0.108109	0.735051	1.11026	1.12169	1.19559	0.0297945	-0.182843	1.08085	-0.0315089	0.953511	0.19253	0.396292	1.28099	-0.453586	0.465273	0.205026	-0.137837	1.21405	0.106391	0.101824	0.850032	2.77222	-0.436838	0.651085	2.09808
0	0	.	1	-0.0322218	0.387329	0.44298	0.708901	1.06899	1.46011	0.762324	0.078062	-0.291232	0.964864	0.492695	-0.113042	-0.465819	0.583664	0.276372	4.16923	1.25427	-0.343253	-0.954905	0.829361	-0.439908	-0.176016	-0.238006	-0.441132	-0.45943	-0.631398	-0.409604	-1.75889	0.518951	0.832452	1.00059	-0.216749	-0.294286	1.23505	-0.00343088	0.541373	0.64748	-0.582001	-0.502288	0.282012	0.523659	-0.144343	-0.0942671	-1.93987	0.392579	1.25941
0	0	1	0	1.30481	-2.43201	-1.68681	0.999979	0.509436	-1.22354	-0.547051	0.599637	-0.106418	-0.536564	0.726589	0.12924	-1.31254	0.815799	-1.10415	-0.555949	-0.251311	0.208395	0.584523	-0.441231	-0.657551	-0.505877	-0.614461	1.14353	-0.206381	0.0959163	-0.336584	-0.379589	-1.22856	-1.94016	0.415224	-0.61714	0.561465	-1.63877	0.99114	-0.287923	-0.454654	0.437489	-0.642595	-0.273266	1.34967	-0.6603	0.225445	1.35232	-0.181134	-1.15667
1	1	.		-1.05408	0.414503	0.0258987	-0.188669	-0.462888	1.97688	1.46785	-0.172647	-0.0585585	1.23408	0.773096	1.73919	-0.251919	1.52467	0.452549	0.313012	1.43236	-0.270502	0.0356807	1.9767	1.60514	0.151923	3.56217	1.44412	4.03907	1.09001	-0.203462	0.191635	1.56885	2.85694	-0.798385	1.16767	-0.9367	2.31222	2.03811	-0.488803	2.94845	0.152969	1.52155	-0.28839	0.214726	0.720999	0.337168	0.823585	0.41978	1.73317
1	1	.	1	-0.582496	1.0264	0.632488	-0.610669	-0.286824	1.49012	0.7723	-0.39049	-0.192681	-0.0172502	0.277906	1.3112	-0.851688	1.22978	-0.792108	0.565733	1.47674	0.252348	0.372132	-0.141863	0.213681	-0.517167	-2.30584	-1.58309	0.450548	0.856729	0.546482	-0.89564	1.50206	1.9531	0.0388092	-1.31625	0.518963	-0.228994	0.82513	0.828781	2.24051	-1.36936	0.987209	0.0318714	-0.293844	0.859548	1.39349	-1.63398	-0.0626736	0.42364
1	1	1	0	-0.928487	0.654833	0.990603	0.431009	-0.22089	-0.641185	-0.557943	0.37072	-0.452682	-0.0366838	-0.452625	0.169918	0.0572732	-0.447046	-0.263033	-0.0632487	0.828437	-0.815356	0.94819	0.724379	0.630771	5.00437	0.758931	0.538756	-0.15357	0.402172	1.19416	0.57453	0.700374	0.265417	0.772957	2.13264	0.980622	-0.154619	-1.05259	-0.174927	0.00430604	0.0659783	0.476908	0.714313	-0.08337	1.58241	-0.284943	0.364651	-0.000354492	0.669759
0	0	.	0	-0.65992	1.57384	1.22481	0.134446	-0.0526631	-0.248581	1.14295	-0.19708	1.05738	-0.758531	0.465931	0.227321	0.152221	2.14734	-0.39088	-0.123124	-0.0923324	1.46806	-0.440681	-1.40317	-0.378894	-0.0293569	-0.638973	-1.36977	-1.07557	-0.375883	-0.83395	0.570685	0.213018	-0.549342	-0.625201	-1.08804	-0.706096	-1.21943	-1.10186	-0.367666	0.626752	-0.799138	-0.423738	-0.97433	-0.593001	1.22823	0.358406	-0.551863	2.6081	-0.488233
1	1	.		-0.815665	0.323896	-0.728507	-0.655975	-5.16694	0.985316	-3.39112	2.6791	-2.87152	1.39033	-0.676775	-2.17267	1.38333	0.988598	0.293011	2.42544	3.02973	-2.20713	-1.85927	3.15293	0.937403	3.2561	-2.20019	-0.7887	0.530133	2.15031	-3.48294	0.983557	0.383374	-0.504672	-3.66775	2.5702	-1.50869	0.112302	2.93483	2.50711	0.815754	-0.169075	2.13886	-2.07377	5.0753	1.42955	0.281792	-0.0877815	-0.0481281	-1.31193
1	1	.	1	-1.5761	0.529696	0.787404	-0.851907	-0.0383282	0.322382	-0.00502168	-1.16344	-1.92057	-0.364283	0.494993	-0.437294	0.101863	-2.22521	-0.867145	-0.267579	-0.271355	-1.20302	-0.313464	-1.23971	-1.3658	-0.636449	0.702687	-0.908526	-0.21194	-0.00303394	0.84614	1.24852	-0.381442	-0.501765	-0.290064	0.093186	0.453627	0.266437	-0.0316597	-0.894605	0.473346	1.32724	1.10585	-0.50425	-1.08929	-0.6768	2.19115	-0.869578	-0.651382	-0.926829
0	0	1		-0.0171711	1.24539	-0.0425036	1.05226	0.823156	0.68052	-1.29754	0.466559	0.79132	-1.08444	0.222294	0.454426	1.11641	1.36236	0.691445	-0.568737	1.0318	1.20533	0.0871074	0.00545206	0.0958598	0.502787	-0.800907	-1.2316	-1.80843	-0.440663	-1.36975	-0.348313	0.136736	-0.656655	1.12875	0.275309	0.537555	0.794005	-1.44981	0.684854	0.949946	1.49525	0.426176	0.25343	0.254198	0.553291	0.201318	0.284132	0.992052	-0.925675
0	1	.	1	-0.647223	0.361119	0.285457	-0.350029	0.44803	0.0480196	0.982107	0.0665748	1.47484	-1.21247	0.0703497	-1.84033	-1.29258	0.568182	-1.52899	-0.746235	-0.539036	0.282125	-0.0548278	-1.1704	1.06886	0.0361823	-0.590581	-0.692658	-0.0441485	-0.56008	-0.0985235	1.1602	-1.06341	-0.857841	-1.02589	0.281272	0.532221	0.83208	-0.183353	-0.787781	-0.291797	0.100721	-0.709351	-0.846525	1.5694	-0.390797	0.439409	0.368177	0.0588945	0.640219
0	0	0	1	1.77446	-1.82681	-1.62874	0.890692	-0.407455	-0.75572	0.820526	0.262311	-0.159863	-0.142166	0.0620526	-0.15412	-0.900146	-0.275088	0.299883	-0.335216	-0.55357	0.852046	0.569304	-0.329752	-0.762593	-0.977864	-1.15121	-0.296541	-0.18891	-0.0416825	0.140818	0.343858	-1.67711	-0.719099	0.703873	-1.12499	-0.0452155	-0.471582	-0.133714	0.164993	-0.538255	-1.19176	-1.65909	-0.0891356	-0.794315	-1.1292	-1.68076	1.69753	0.395799	-0.268823
0	1	.	0	-0.571289	-0.135825	0.0611576	0.41677	0.518113	-0.308224	-0.547269	0.263789	-1.12056	-0.48753	0.0353741	-0.246974	0.154017	-1.20539	0.867381	1.23266	2.01477	-0.728485	-0.650416	1.18776	1.07003	0.66017	0.685463	0.270342	1.71091	0.301094	-0.0160029	1.3878	-0.63564	1.95304	-0.0549233	1.02928	-0.848233	0.874685	0.386719	-0.517829	-0.139776	-2.27295	0.291734	-1.57481	1.05277	0.648887	0.775815	0.607309	-0.740152	0.241221
0	1	.	1	-0.859772	1.17075	0.0045	0.473264	0.120007	0.685957	0.152769	-0.0749958	-0.355695	-0.901979	0.0561807	-2.44285	-0.516971	1.26327	-2.53594	-0.0442596	0.0206882	-0.192046	1.22594	-0.314275	-1.02017	0.245224	-2.2454	-2.16235	-0.844988	-0.459741	-0.181471	0.393525	-0.0956814	-0.605865	-1.10779	-0.637567	1.07277	0.349382	-1.03862	0.00979869	-0.469963	1.28672	-0.360668	0.826597	-0.0864167	0.495409	0.82065	-1.41445	-0.807208	0.678439
0	0	.	0	2.0662	-0.756307	-0.320317	1.4991	0.631617	-0.154438	-0.385776	-0.0778528	-0.0974123	-1.19338	-0.28915	0.375684	-0.524604	-1.23927	0.69259	-0.822329	-0.260622	1.57696	-0.127766	-0.760711	-0.111847	-0.853867	-1.56516	0.118619	-0.64214	0.230604	0.477733	0.536084	-0.482593	-0.0771517	1.04333	-0.375201	-1.50397	-0.699235	-0.504806	-0.997265	0.154563	-0.0868714	-0.913593	-0.408068	-0.817301	-2.22982	-1.01066	1.26232	-0.016435	-0.718446
0	0	0	0	0.539151	-0.178325	0.0435921	1.40885	0.705432	-0.0632993	0.441776	0.397675	0.607873	-0.222021	0.474739	1.23734	-0.580108	-0.480894	0.714675	-0.767105	-0.365961	0.648721	1.65519	1.12261	0.97917	0.471727	0.557908	-0.739445	-0.349214	0.412673	0.554702	0.762912	-0.0170828	0.10502	0.653848	-0.0443599	0.0561657	0.673568	0.33357	1.26098	-0.00268703	-2.06703	-1.64544	1.19854	-0.177008	0.652204	-0.862969	1.23868	-0.915316	0.995484
0	0	.	1	-0.620388	-0.284515	0.259697	1.50761	1.1429	0.65469	-1.80463	0.866838	0.42935	-0.618389	0.127579	-0.387627	0.83585	-0.501898	0.0333162	-1.16344	-0.794173	0.710918	1.14223	-0.259301	-0.96543	-0.359036	0.328786	1.12989	0.49468	-0.558647	0.341088	-0.287632	-1.09053	-1.13426	0.155678	-0.30636	1.42207	-0.524563	0.179781	-0.996967	1.66733	0.0682993	-0.287182	1.77527	-0.288503	0.487989	0.0181845	-0.918377	0.556773	-0.0244179
0	1	1	0	-0.519858	0.464045	0.482667	0.0619702	0.605703	0.0921194	0.720023	-1.29629	-0.00101051	-0.464173	-0.318807	-0.349109	-0.335987	-0.506482	-0.287348	2.19556	-1.5855	-1.50187	1.32318	-0.561339	-0.692539	-0.641629	-0.360288	-1.20022	-0.907073	-0.782477	-0.498636	-1.60729	-0.628305	0.193852	-2.75338	0.172401	-1.39416	-2.43843	0.386921	1.21918	-0.224386	0.050408	-1.31471	0.899192	-0.485151	-0.0862867	-0.161884	0.535968	-1.25999	0.00415381
0	1	.		-1.56089	0.533709	-0.67592	0.125949	-0.960993	-1.27055	-2.27116	-0.820128	-0.796525	-1.11209	-0.325955	-2.09118	0.232386	-0.111852	-1.17694	-0.377221	-1.16699	-1.01175	-0.85658	-0.955737	-1.27031	-0.167537	-1.04971	-1.19332	-1.48932	0.285196	-2.04358	1.41368	-1.6589	-1.04276	0.180056	-1.1185	-1.99381	-1.25062	-1.71148	-0.420309	-0.735006	-1.03603	0.375284	-1.04909	-0.749521	-1.99699	0.0440754	-1.64187	-0.653516	-0.750408
0	0	0	0	0.900354	-0.646989	-0.369826	1.78904	0.337587	-0.2637	0.310647	0.285837	0.668215	-0.128543	-0.0183658	-0.823378	-0.543704	0.344851	1.25607	-0.17634	-1.32465	-0.24359	0.79256	-0.91446	-0.393427	-0.789947	-0.194979	0.732798	-0.579545	-1.08656	-0.664638	-0.40754	-0.390579	0.752487	-0.0494429	-0.591802	0.363023	0.17679	0.20733	0.783733	-0.298916	0.000675049	-0.435917	-0.0927256	0.257862	-1.56964	-1.12561	0.128494	-1.42707	-0.372717
1	1	.	0	-0.255789	-1.07988	-0.386554	0.0619702	-0.433457	-0.756439	-0.0354297	-1.10575	0.262097	1.26846	0.0792425	0.0737577	-0.34628	0.098999	0.350605	0.249146	-0.193534	-0.301803	-1.62591	-0.844093	-0.576471	-0.581594	-0.667048	-1.88649	-0.843797	-0.889063	-0.289613	2.01763	0.677306	-0.552035	0.788237	-0.18643	-1.11154	-2.26749	-0.729093	0.215135	0.411794	-1.01272	-1.25164	-1.36199	0.40933	0.312773	-0.520189	0.708245	-0.954759	0.314382
1	1	.		-0.570361	1.33557	1.67022	0.0845391	0.71934	0.758988	0.608236	1.17666	0.98051	-0.728663	0.211103	0.282297	1.12529	0.417641	0.888703	0.310168	-0.81388	-0.351138	1.02121	1.32976	1.18392	0.856403	0.62329	-0.0662536	-0.825418	1.61582	0.582779	-1.39631	0.559328	-0.110927	0.950352	1.01803	0.744965	0.341975	-0.935369	2.46597	0.982517	1.25971	-0.581351	-1.23206	0.952629	1.61402	0.171149	-1.05251	0.716474	0.395627
0	1	.	1	0.0819899	0.0835555	0.0576517	0.203838	-1.40656	0.216827	-1.60911	-2.37358	-1.0441	0.292736	-0.550021	-0.833487	-2.08725	-0.694201	-1.33599	-0.54462	-0.222862	-0.763728	1.15971	-1.73874	-3.2933	-1.5491	-0.213329	0.286486	-1.3042	0.0184624	-3.17549	0.921005	-1.5915	0.862654	-1.79046	-0.915012	-0.194714	1.38475	-0.474482	-0.820921	-0.548021	-2.2722	-0.919714	-1.07111	-0.921043	-2.33921	-1.40295	0.00481122	-1.42665	-3.54068
0	0	1	0	0.0119608	0.530394	-0.116596	1.38928	0.584379	0.26909	-0.432215	0.332791	-0.784297	-0.916571	-0.0553838	-0.65589	-0.773457	-1.56291	-0.516176	-0.464553	-0.906443	-0.431495	0.667759	-1.58439	-0.559795	-0.598833	-0.381332	0.113604	0.0758243	-0.0790548	0.85799	0.441686	-1.13332	-0.288445	0.409933	-0.643119	-1.28185	-1.77368	0.62003	-1.20174	0.655985	-0.925296	0.0494832	0.366309	-0.752548	-1.30276	0.00896603	1.19413	-1.94848	-0.120116
0	0	0	0	0.883334	-0.239019	-0.0425036	0.575104	0.426062	-1.79856	-0.226373	0.415369	0.505983	-0.109727	0.43436	0.282644	-0.668597	0.209725	-0.109945	-0.819595	-0.0949187	0.0058678	-0.845389	-0.387643	-0.918597	-0.178646	-0.0565506	0.061684	0.624749	-0.695417	1.26664	1.7733	-0.21144	-0.649868	0.548642	-1.23658	1.37582	-0.387873	-0.467094	-0.00011391	0.124826	0.326055	0.00589786	0.599646	0.793969	0.216303	0.0553448	1.19081	-0.969117	-0.370668
0	1	.	0	-0.652788	1.80675	1.00037	-0.116472	0.494101	0.256339	0.452667	0.860277	-1.52699	0.585642	-7.08782	0.487556	-0.0309392	0.277997	-0.159802	0.234193	-0.464576	-0.303774	-0.396657	0.893998	1.49448	0.579496	-0.187246	-1.57349	-0.634766	0.660419	0.0478358	0.0750525	1.46091	-1.15737	-1.37412	0.928081	0.0768787	-0.385669	-1.32216	0.402517	2.29016	-0.304517	-0.36852	0.408214	-0.268178	0.956104	-0.425866	-2.00744	-0.583765	0.740611
0	1	.		-1.27678	1.40963	1.43793	-1.66373	-1.94702	1.68687	-3.0244	2.64364	-0.166594	-1.72056	-6.60117	-0.784353	4.55381	2.61351	-0.243065	0.747435	1.9165	3.79603	-0.0584543	1.57718	6.65924	1.46975	-1.00409	-0.673342	-0.0969582	1.04056	0.573028	2.05102	0.293675	1.1982	-1.76324	1.82784	-0.653839	-0.532184	-0.600164	2.9367	0.378565	0.549184	1.09274	-0.156033	2.02453	-0.35686	0.999849	1.29534	0.0182196	-0.753735
1	1	.	0	-1.01403	0.799691	0.937243	-0.14089	-0.8213	0.421957	-0.218496	-0.0766966	1.61182	0.518705	-0.208611	-0.423527	0.630149	0.72592	1.1063	0.123469	0.644385	1.39418	1.18892	0.30185	0.0197253	1.65021	-0.386587	-0.724651	-1.11472	0.871471	-1.00608	-0.735151	0.162943	0.221095	0.879504	0.0149438	0.812638	-3.30059	-0.398935	2.23986	-0.639326	0.475278	-0.636776	-1.02913	2.4993	0.144673	-0.542269	0.581825	2.52812	1.38579
1	1	.	1	-1.18508	0.234853	0.426743	-1.49696	-0.147522	0.644895	-0.959751	-0.478544	-0.704989	0.421263	-0.699957	-2.00948	-0.770985	0.855445	0.567382	-0.216211	-0.701659	1.20909	0.319933	-1.62154	-1.13504	-1.32731	-0.103474	-1.91844	-1.48981	-1.32207	1.13989	1.0219	-0.0172542	-0.729571	1.06176	0.0803912	-0.822003	0.661017	0.369788	0.469032	0.0155412	-0.616014	0.801866	-2.73982	-1.01065	-0.578692	1.44111	-0.286353	0.210971	-1.06949
0	0	1	1	0.679432	-0.51815	-1.01242	0.702267	-0.264263	-0.949164	-2.58586	-0.471136	-0.527148	-0.528322	0.120641	-1.23748	-0.775809	0.373675	-1.05973	-1.06384	-0.946395	0.0864689	0.930572	-0.561074	-0.817201	-1.4615	0.141742	-1.43271	0.514655	-1.21446	0.289599	-1.76069	-1.14084	1.26431	-0.645823	-1.86994	-0.504476	0.303731	-0.836137	-0.261406	-1.2586	-1.15223	-0.699667	-0.541746	0.111855	-0.964487	-1.1559	0.40673	0.0402483	0.318752
1	1	.	1	-0.216247	0.020325	-0.0139575	-2.15106	-0.581172	0.90802	-0.0438544	-0.530395	0.520408	0.581756	-0.532798	0.583428	-0.903623	0.676953	0.646146	-0.0416674	0.922261	0.521278	1.13934	0.476861	0.0740297	0.257458	2.16812	-0.495472	-1.08366	-0.393617	-0.323533	-0.0897051	0.562204	1.14135	0.547534	0.126204	0.784436	-0.0378259	0.925701	0.491791	0.364329	-0.249629	-0.71539	-0.252865	-0.396834	1.08023	1.1998	-2.3408	0.0994506	0.144541
1	0	.	1	-0.623822	-0.425654	-1.14326	-2.13666	-0.393353	-0.130127	1.42701	-1.27298	1.29268	-0.832113	-0.0313212	0.00722583	-0.510534	0.790683	-0.0129893	0.526904	0.478678	-0.128197	-3.74838	0.0263383	0.0532662	-0.293163	-0.110162	0.0723454	-1.29151	0.788464	-0.15579	-0.182936	0.0322117	0.0518525	-0.439698	0.181835	-0.350934	-1.85572	-0.536465	1.9505	0.542282	-0.405303	-0.471686	-2.4574	-0.262879	0.37615	0.326465	-0.582554	-1.25256	1.16803
1	0	.	0	-0.419818	0.971593	1.135	-0.534029	0.75183	0.348282	0.138549	-0.987797	-1.14594	-0.142374	-0.178218	-0.602541	-1.13755	0.454233	-0.53325	-0.0897452	-1.40017	-0.200483	0.239036	-1.11037	-0.625539	-1.21164	0.360208	-0.31076	-1.26762	-1.65717	1.1341	0.670487	0.38554	-0.820803	-0.91487	1.02938	-0.402115	-1.91414	-1.26755	-0.0571219	0.456865	0.818076	0.668222	-0.427162	-0.286618	-0.665496	0.45057	-0.492089	-0.444384	-0.0841113
0	0	0	1	2.12088	-1.2451	-2.04778	0.0160863	0.855195	-1.90502	0.829353	-1.21187	0.184216	-1.06139	-0.304854	-0.0515132	-0.199439	1.0055	2.07635	-0.811957	-0.58439	1.44456	-0.14718	-1.32523	0.0660437	-0.90625	-0.723202	-0.300498	-0.498329	-1.52805	1.33077	1.13664	-1.3493	-0.676683	1.25704	-0.976584	0.813682	-0.417583	0.374131	-1.13815	0.0724862	-0.238622	-1.04557	-0.210905	-0.629135	-0.954842	-1.25932	-0.913775	1.81356	0.204426
1	1	.		0.0728653	-0.549816	0.209327	-1.5145	-0.892411	1.42279	-0.792872	-0.311879	0.474121	1.3613	0.353651	1.62115	-0.445421	0.0893513	-0.299029	-1.21957	1.03698	0.627516	0.0694145	-0.581867	0.0117393	-0.149724	0.50065	1.57056	0.118062	0.195118	-0.751569	-0.22238	-0.444781	-0.99269	0.150471	-0.286114	2.16317	1.89242	-0.508959	-0.442932	0.962251	1.63104	0.27515	1.68377	-1.08187	-1.10916	0.197763	0.698555	-0.565542	-0.318207
0	1	.		-0.868084	1.49734	0.614666	-2.36694	-1.10988	1.23908	0.635307	1.38069	-0.71717	0.736518	0.120641	0.756848	1.17276	-0.335554	-0.274156	1.02963	0.672427	-0.057007	-1.74423	1.67421	0.222568	1.88619	-0.999628	-0.502313	0.373697	1.46174	0.844889	0.699174	0.8378	-0.240355	-1.89993	1.10792	0.287255	0.941903	-1.46154	-0.338352	0.599227	2.69717	-2.81439	-0.390043	1.86683	1.35993	1.43651	1.02832	-0.348008	0.770612
1	1	.	1	-1.23745	-0.266589	0.54663	-0.336367	-0.187572	-0.879316	1.2058	0.0770052	1.15869	-0.163391	-0.380835	-0.745193	-0.660052	0.833331	0.501054	1.20626	0.231394	1.23099	-0.243734	0.0765889	0.0740297	0.241263	1.00892	-1.0325	1.7546	-0.262958	-0.0863784	0.570084	0.0039455	0.106063	1.00318	0.29964	-0.583857	-0.547914	1.10956	-0.166037	1.49611	-1.18525	-0.400933	0.24259	-0.635918	-0.241122	-0.291761	0.441749	-0.156633	-0.541415
0	1	.		-0.12074	0.95006	-0.642844	-0.695687	0.780075	-0.0966386	-1.46427	0.78996	-1.24582	-0.994517	0.470155	-0.121441	-0.358604	-1.77929	-0.278302	-0.027035	-0.556348	-0.600244	0.690491	0.707321	0.212985	0.405524	-0.0365967	-0.820427	0.591106	0.516385	0.335873	-0.369398	-0.278717	-0.338198	-1.34448	-0.168309	0.316501	0.510463	-0.293254	0.144453	0.293148	1.12313	0.149367	-1.40678	-0.56131	1.11881	0.232237	0.879486	0.661183	-2.15831
0	0	0	0	0.346217	-0.322691	1.02829	-0.256657	1.08983	0.254514	-0.412542	0.151078	-0.139796	-1.57153	-0.32005	0.217008	-0.638348	-1.22012	0.0429751	-0.388663	-2.38421	0.504849	0.779217	-1.36855	-0.277352	-0.688778	-0.839123	-0.844372	-1.43247	-0.127687	0.104502	0.215089	0.710602	-0.631728	0.614796	0.253827	0.554646	-0.293994	-1.31822	-0.895392	-1.42232	-1.58465	-2.35057	-1.24862	-0.759699	-1.37922	0.264412	-0.281975	-0.783076	-0.726515
0	0	1	1	1.53732	-1.81086	-0.830226	0.012491	-1.04196	-0.998918	0.119144	-0.624838	-0.439446	-0.434701	-0.188349	0.672935	0.36005	-0.196552	0.411925	-0.917519	-0.469671	-0.301245	0.272961	-0.0291107	0.315205	0.0214773	0.467211	0.281001	-0.0969582	0.0613842	1.08204	0.297563	-0.155052	-0.446619	2.04899	-0.453005	-0.72382	-0.0153551	0.765007	-1.16091	0.442629	0.830656	0.723252	0.550837	-0.347661	0.0578692	-1.24553	0.961197	0.830529	0.0683234
0	0	.	0	-0.72235	1.28901	0.838707	0.357888	0.445634	-0.579832	-0.140877	-0.437803	-0.0667107	0.746071	0.46509	-0.848686	0.270822	0.50478	-0.446195	-0.375076	-0.196893	0.536611	-0.108036	-1.11556	-0.226242	-0.357942	0.913059	0.0689248	-0.257029	-0.21838	0.526754	-0.383742	-0.646178	-0.12929	1.08997	-0.407192	0.373948	-1.37035	-0.714531	1.18972	1.4534	-0.260636	0.0157229	-0.714429	-0.485007	-0.212187	2.30755	-0.530026	-0.708729	0.362305
1	1	.	1	-1.39231	0.665139	1.47723	-2.60522	-0.779972	0.332973	-1.66608	-1.22668	-2.20324	1.43008	-0.178218	-1.71019	-0.688991	-0.42559	0.981932	2.41448	1.25367	1.63075	1.00886	-0.668506	-1.01366	0.211187	-1.83782	-0.786222	-1.3608	0.722366	-1.17382	0.261705	-0.112653	-1.38406	1.73872	0.656328	-0.236039	-0.869247	-0.183229	0.647849	-1.1803	-0.356557	-0.0235843	-0.774142	0.0677687	-1.07058	2.41327	-1.77174	0.995745	-1.92966
0	0	.	1	-0.33538	0.385746	-0.236405	-0.527081	0.243207	0.0660205	1.70256	0.886255	1.47052	0.407889	-0.0870408	-0.152209	0.405871	-0.0385943	-1.14886	-0.388663	0.970698	-0.832434	-0.528176	-0.0481713	0.0628494	-0.371824	-0.339773	-0.0507957	0.23035	0.116722	1.26714	0.380036	1.68579	-0.122679	-0.365926	-0.560993	0.513911	0.0273395	-0.00226805	0.110857	1.47476	0.816504	0.974818	0.391065	-0.39853	1.19596	1.11246	-0.0718618	-1.63669	0.672618
0	0	1	0	0.394221	-1.59021	-1.75187	0.631789	0.69699	-2.11744	0.553807	0.145523	1.60938	0.757535	1.22997	1.12886	1.4308	0.621668	1.64314	1.34005	0.407297	-0.497292	1.39247	1.23582	0.513256	1.51139	1.36114	2.1247	1.36757	0.104425	-3.26194	0.132615	0.410273	0.149696	0.983651	1.157	-0.0219171	0.359908	1.17615	0.396422	-0.28342	0.646677	1.62732	-0.595003	1.01732	1.83253	-0.360709	1.70243	1.00814	1.17892
0	0	0	0	1.61722	-0.710303	-1.35495	0.0906718	1.01885	0.486064	0.546045	1.59736	-0.907192	0.184344	-0.218742	-0.57457	-0.339311	-1.02583	0.664801	0.86972	-0.100019	0.441325	-0.0741117	0.118176	-0.456237	-0.552279	-0.636262	0.404142	-0.233138	-0.982352	-0.340886	0.41948	-0.603779	-0.205978	0.0441542	0.35527	-0.843938	0.10374	0.701309	-1.22918	-0.674917	0.384075	-0.487409	-0.0140137	-0.639309	0.337571	-0.523884	1.34786	-0.660541	-0.579524
1	1	.	0	-0.702311	1.48252	0.917021	-1.11751	0.248109	0.305225	-0.587183	-0.861872	-1.75255	-2.13708	-0.649302	-2.52974	-1.54993	1.37197	-1.0618	-1.58329	-0.808731	0.997705	0.854894	-0.898966	-0.713384	-0.117335	-1.58146	-1.22064	-0.0969582	0.499477	1.0994	0.932251	-0.727444	-1.84155	0.367445	0.476348	-0.483586	-0.352418	-2.66602	1.30026	1.20427	0.204814	-1.12418	-0.72734	-0.998783	0.578692	1.74448	-1.55725	0.146262	0.75428
1	1	.	0	-0.791722	0.38812	0.842888	-0.565528	-0.27507	0.50807	-1.48756	-1.71371	-0.648957	0.220646	0.399239	0.524689	-0.163265	1.85374	0.416071	-0.70953	-1.35939	1.09518	0.593937	-1.23686	0.704919	-0.147411	-1.18243	-0.823848	-1.59015	0.926809	0.405284	0.326249	0.258342	-0.516696	0.968463	-0.325383	-0.816781	0.452038	-0.407621	-1.42209	-0.561027	-0.718224	-0.38521	-0.183469	-0.583353	-1.55282	-1.06397	-2.7333	2.21696	0.667174
1	1	.		-0.925063	0.862289	0.749304	-1.57268	-2.01261	0.918545	1.26013	-0.576691	0.749409	0.465208	0.784211	-0.714425	-0.739635	-0.333975	0.899022	-1.11506	-0.224935	0.729373	0.186845	-0.129612	0.0644465	0.215814	1.22738	0.287842	0.352195	0.587095	0.729203	0.799576	0.145277	-1.06673	0.705925	-0.276297	-0.172325	0.845278	-0.390249	-0.803274	0.535164	1.62318	0.38521	0.331352	-0.420573	0.559403	-0.140078	-0.996945	1.60429	0.460298
0	0	0	1	-0.313772	0.266916	0.766572	-0.262955	0.847401	0.0574091	0.22781	0.691813	-1.15081	-1.69572	0.237146	-1.26545	-1.76215	-0.750983	-1.45563	-1.09206	-0.538503	-0.617768	-0.259391	-1.08611	-0.604775	-1.41985	-1.92476	-0.693866	-0.197301	-1.87852	0.289599	0.720689	-0.441248	-1.76618	-0.303004	-1.32018	-0.344667	-1.40405	-0.917208	-1.22376	0.0155412	-0.21189	-0.463824	-0.251251	-1.08017	-1.80359	0.8022	-0.770781	-1.23329	0.0519911
0	0	0	0	2.19296	-0.862959	0.426743	1.63174	1.39625	0.872618	-1.57682	0.92144	1.01008	0.684931	0.161165	0.393225	0.369697	0.282059	0.00152002	0.276064	0.476129	-0.0931498	-0.757818	0.201349	0.123543	-0.364883	0.814972	1.38243	0.165844	0.739275	-0.965587	0.19716	-1.23977	0.0280528	0.755829	0.276733	-3.89074	-1.65797	2.68754	-1.19667	-0.525436	-0.221325	0.227982	0.621847	-0.123838	0.366505	-2.70951	1.35954	-0.224096	0.296975
0	0	.	0	2.16206	-0.417675	-1.04727	0.304018	0.796415	0.226766	-1.85624	0.39552	0.956484	-0.243638	0.363782	1.32466	-0.0860938	0.165171	0.405707	-1.2133	-0.645574	1.20361	-0.0193108	-0.217984	0.252915	-0.253833	-0.0522013	0.503339	1.45597	-0.121539	0.95479	0.742203	-0.391782	-0.188789	1.55646	-0.626441	0.427217	0.757642	-0.47711	-1.30071	1.23274	0.456409	0.817589	-1.27282	0.729064	1.01271	0.678095	1.47627	0.76582	0.171761
1	1	.		-0.294032	-0.197875	-1.02789	-0.660096	-0.158551	-0.10812	1.35716	-0.461877	-0.190956	-0.937198	-0.213676	-0.596947	-0.404424	-0.288167	-0.537396	-0.964552	-0.329458	-0.90691	-1.50154	-0.571471	-0.33485	0.162603	-1.43656	0.45203	-0.842361	1.40487	0.879594	0.534226	0.0216119	-0.94509	-0.988642	0.0902083	1.31713	0.463274	0.0570872	0.62509	-0.133939	0.481568	-0.558162	0.416887	-0.261184	0.790879	0.834376	-0.427887	0.438142	0.0193265
0	1	.	0	0.457149	1.38408	1.77483	-0.436738	-0.360955	0.114818	-0.812277	-0.102622	-0.261605	0.0849914	0.110511	1.01138	-0.365838	0.124102	-1.153	-0.0730225	1.50606	-0.0142928	-1.0788	0.667467	-0.195895	0.456422	0.117221	0.400722	-0.149519	0.105962	0.434206	-0.677778	0.392606	1.79055	-0.745631	0.656328	0.647607	0.209353	-0.40183	-1.39554	-0.240711	-0.452477	1.00626	0.549224	0.679891	-1.53353	-0.140078	-0.109799	0.884224	0.155429
1	0	.	1	-0.717435	-0.0698647	0.311277	-0.913732	-0.61501	-1.34337	0.111382	-0.563728	1.0588	0.226378	0.804473	-0.336817	-0.45989	-0.24078	1.31357	0.215444	0.333367	0.0240404	1.06888	1.0868	0.0277112	0.162603	0.96879	-0.488631	0.2853	-0.957757	-0.728432	1.11871	0.632869	0.33216	0.595268	0.603971	0.104467	0.33519	-0.236794	-0.472193	-1.27284	-0.213462	0.102199	0.27164	-0.793611	-0.385795	-0.521585	-0.277598	-0.539383	0.612733
1	1	.	1	-0.875824	1.7257	0.757952	0.436389	0.589583	0.12343	-0.253424	0.106635	-0.25186	0.354391	-0.426424	0.295327	0.1623	-0.750983	-1.72094	0.141237	0.595947	-0.920053	0.677444	0.125107	-0.486583	0.498066	-1.38529	0.629901	-0.0491759	0.0659957	-0.259906	-0.286925	2.8553	2.00739	-0.717424	-0.269752	-0.624593	1.24077	-0.490139	-1.1479	-0.753216	-0.0735128	0.188674	-0.257707	-0.232358	-0.135028	0.0276938	-0.492089	-0.924886	-0.307319
0	0	0	0	0.609438	0.364554	1.87378	0.940907	1.41743	0.622889	-0.839443	2.17328	0.469249	-1.10724	0.956436	1.26312	1.38498	0.607452	-1.94065	-0.334315	1.04718	-0.563006	0.672225	0.449137	0.510062	1.31243	0.73472	1.63897	0.368919	0.556352	-0.0748099	-1.31247	1.56566	-0.771881	-0.0165985	0.636694	1.6075	1.45199	0.723024	0.581741	-0.489845	0.308597	0.283012	1.34002	0.6375	0.212187	-0.312446	-1.34859	-0.0809097	0.808721
0	0	.	0	0.280881	-0.349361	0.3254	0.611342	1.53132	1.34242	-0.307757	0.775145	1.71414	1.3269	-0.112368	1.59038	1.69848	1.18716	0.944623	3.41784	2.03887	0.499373	0.225989	2.89929	1.39331	3.07534	-0.399963	1.86815	3.6874	0.471808	0.665576	-2.00094	2.17338	2.36703	1.55863	0.113115	-1.18444	2.07219	1.34408	0.249575	-1.43656	-0.259064	1.72165	-0.661172	-0.19675	2.45944	-1.17199	0.327938	1.12929	-0.203881
0	1	.		-0.445335	0.72423	0.320439	-0.980453	0.205903	0.598968	2.19156	1.11588	-0.619723	1.42244	0.693034	-0.216542	0.791725	-0.386101	0.418143	0.410891	0.221196	-0.692244	0.883599	1.32419	0.711308	1.27773	1.22515	-0.0576369	1.08087	-2.05837	1.6142	-2.25195	-0.801642	1.66627	-1.43561	2.15835	0.716544	1.48345	0.433486	1.19459	0.698881	0.432822	1.80813	1.19477	-0.254401	2.45944	-0.742216	-0.115635	0.41749	0.819609
0	0	.	0	-0.809018	0.892422	0.880219	0.520414	-0.0310799	1.06207	-0.179687	-0.0322527	0.72992	0.488135	0.297931	1.61835	-0.0450967	0.379993	-0.147718	-0.229798	-0.382994	-0.197197	0.121606	0.431809	0.115557	-0.0224798	0.175181	-0.615192	-0.718127	0.760795	0.162345	-0.59889	0.806	-0.145156	0.478102	0.456714	0.405283	0.89022	-0.30194	-0.0224424	0.271794	0.491003	0.11006	0.831649	-0.432442	0.597982	-0.250393	-0.802882	-0.241995	0.356861
1	1	.	0	-1.01177	1.28093	-0.148824	-0.354202	0.437163	-0.609493	-0.334923	0.208485	1.71657	1.67273	0.171296	1.90925	0.444456	0.751193	-0.272083	-0.667724	1.52645	-1.2552	0.956667	1.24968	0.700127	1.79827	1.41018	2.41887	0.58155	0.279662	-1.33578	-0.763838	1.27239	0.166884	-0.281307	-0.302476	0.83875	0.431815	1.18049	1.32356	1.90896	1.9361	1.29714	2.35352	0.284809	1.74572	-0.553761	-0.299485	0.97647	1.03737
0	0	.	0	0.656853	-0.768101	0.119403	0.213832	0.999453	-1.8103	0.235572	-0.648912	-0.422393	-0.255102	-0.163022	-0.361991	-1.48723	-0.924736	0.832694	0.121379	-1.78002	-0.692244	0.231208	-1.06878	-1.05678	-1.33194	-0.076723	0.356254	-1.19595	-0.59806	0.254893	0.458924	-1.3069	-0.71106	0.146132	-0.299204	-1.74116	-0.305229	-0.565419	0.224108	-0.205121	-1.33306	-1.71379	1.10762	-0.288314	-2.04471	-0.958251	-0.277598	-1.31452	-2.83338
1	0	.	0	-1.10176	0.0783948	0.89664	-0.530553	-0.657648	-1.59406	1.00787	-0.598913	1.15138	-0.803454	0.576529	-0.929802	0.806195	0.552167	0.998514	1.24598	0.692822	0.351516	-0.455109	0.424878	-0.15916	0.0145367	2.14583	0.229692	0.33786	0.863785	-0.890392	0.559327	0.0463449	-0.00235793	0.0181173	1.44497	-0.297665	0.0363279	0.964789	1.61075	0.74159	0.385648	1.04557	-0.954894	0.0185954	0.819814	-0.494006	1.0823	0.925528	1.08637
0	0	.	0	1.0807	-2.52409	-0.353638	-0.211383	-0.837721	-1.74906	1.0428	0.489963	-0.290839	-0.740403	1.11346	-0.0487161	-0.324841	2.17439	-0.153936	0.802829	0.190605	1.03713	0.912305	1.19423	-0.100064	0.0584939	0.449377	-0.591248	0.101338	0.347297	0.48048	-2.73245	-0.434181	1.27093	-1.43778	-0.151947	-0.167102	-0.952389	0.0107612	-0.734999	-0.475609	-1.26859	0.0393072	-0.0543602	0.0643774	0.308636	-0.613515	0.972869	0.760313	0.7815
0	0	.	0	-0.0483093	-1.39269	0.336824	-0.955027	0.912992	-1.32424	-0.521208	-0.756318	0.912633	0.457565	0.576529	-0.364788	-0.452656	0.198342	-0.473141	0.917798	0.254338	-0.329721	0.560013	-0.368736	-0.0824948	0.0353585	0.228683	2.16232	0.913637	0.331925	-2.6893	1.21194	-0.554313	0.222417	-0.0448051	-4.61873	0.688342	0.798089	0.227915	-1.15874	-1.32267	-0.0798027	-0.353764	0.9656	2.48404	-0.983777	-0.218218	0.986002	0.327999	0.580069
1	1	.	0	-1.1202	0.0706114	-1.43005	-1.0022	-1.48919	-1.52804	0.530522	-3.39703	-0.0642745	-0.474825	0.617053	-0.535411	1.48385	-0.254996	-0.0917539	-1.20285	-0.418684	-0.798482	-0.734332	-0.753413	-0.548874	0.109392	-1.40758	-0.799904	-0.498329	-0.421286	1.00685	1.88966	1.92958	-0.783781	0.879504	-0.0701378	0.161915	0.245307	-0.598716	-0.666724	1.07614	0.597931	1.53298	0.332966	-0.724091	0.646206	2.73502	0.279787	0.212348	2.18608
0	1	1	0	0.202587	0.612497	1.17943	-0.463687	0.90403	0.198061	-0.501803	0.682554	-1.68677	-2.04346	0.328324	-0.252904	0.256352	-2.15365	-1.2753	-0.27683	-0.915803	-1.60896	0.740073	-1.00467	-0.617553	-0.890055	-1.32733	-1.18301	-1.02393	-0.847081	0.312736	-1.01843	-0.536646	-1.1778	-1.87823	-0.930771	0.497199	0.263283	0.271345	-0.821156	-1.36537	-0.957239	-2.45277	0.571818	1.35645	-0.694431	-0.144674	-0.74014	-1.62154	-2.33252
1	1	.		0.72982	-0.898605	-0.968028	-0.736193	0.355181	0.660205	0.344238	-0.274842	0.35962	0.342927	0.171296	0.135892	-0.184969	-0.882087	3.04847	1.26584	-1.24976	-0.372435	-1.7886	-0.0758958	-0.184715	-1.16305	-0.0276797	0.941174	-0.3072	0.571723	0.0929339	-0.523588	-0.699177	0.243572	-0.00574981	0.109843	1.30042	-0.808576	0.0686687	0.140118	0.05825	0.52717	0.298734	1.92746	0.367895	-1.2249	-0.896198	1.04145	-0.0327218	0.0628793
0	1	.		0.304489	-0.377047	-0.796915	-0.77887	-0.225368	0.531034	0.534403	-0.548913	0.310897	0.331463	-0.781003	-1.27664	-0.918093	-0.581968	-0.491795	-0.636369	-0.747547	-0.523578	0.546965	0.565233	-0.184715	-1.52165	-0.527029	-2.24339	-1.49698	-1.79859	0.717635	0.0931714	-0.614379	0.108707	-0.704406	-0.940588	-1.41946	-0.849023	-1.62802	-0.779432	-0.31901	-2.45737	-0.298734	-1.7005	-0.500267	-0.135028	-0.0826217	-0.0689435	-1.88314	0.400413
0	0	0	1	0.986242	-0.965046	-0.961023	0.946565	0.895009	1.18645	0.332595	0.76959	-0.544202	0.119383	0.00920218	-1.04728	-0.0547431	-1.4302	-1.51159	0.989914	-0.762843	-1.2771	-0.815229	-0.61479	-0.438668	-0.762811	-1.12224	0.325469	-0.168632	-0.0554405	0.260678	0.365693	-1.83689	-0.640983	-0.0665025	0.214558	-0.413604	-0.109733	2.51816	-0.219682	0.0440137	-0.642746	-0.864757	0.807441	-0.900436	-0.916263	0.402307	-0.404542	-1.82531	-1.61935
0	0	1	0	-0.415503	0.872205	0.508871	0.287746	1.12459	0.112905	0.953542	-0.706319	-0.222626	-0.434701	-0.603714	-1.29063	-0.628702	-1.00214	-1.34577	-1.40666	-0.342204	-0.155578	-2.20613	-1.16408	-0.507347	-0.425035	-0.364295	-0.697286	-0.311978	0.259679	0.868026	0.0680707	-0.0419872	-1.33911	-0.214045	-0.112679	-1.37141	-0.379383	-1.4847	-0.142737	-1.99177	0.73788	-0.400933	-1.26637	-0.861437	-0.289346	0.81599	-1.08887	-0.769308	0.335084
0	0	1	0	-0.649243	-1.09052	-0.812852	-0.948782	-1.7489	0.0650636	0.872043	-0.632246	0.5131	-2.16383	0.0294639	-0.457092	-1.63433	0.16675	-0.263792	-0.590381	-0.910704	0.124802	-0.168056	-1.42053	-0.385961	-0.811395	-1.00854	-0.89226	-0.187744	-0.0246971	1.00685	-1.91488	-1.1161	-1.0112	-1.23599	-0.835873	-0.206793	-0.725434	-0.569762	0.668981	0.926661	-0.754391	-1.54084	-0.15442	-0.724091	-0.781235	1.68932	0.40673	-0.219966	-0.45431
0	1	.	1	0.330273	-0.747276	-0.547515	-1.1562	-3.18685	-1.60171	0.615902	-0.40447	-1.7428	0.0926339	-0.279527	0.905094	-0.725165	-1.68135	-0.30732	0.637692	0.430241	-1.91672	-1.83818	0.0228727	-0.8747	-0.607804	1.44139	-0.13631	0.141953	-2.29202	-0.50863	0.88205	-0.635578	1.02367	-1.94116	-0.701705	-1.02568	-0.997331	0.925701	0.356323	-1.32978	-1.33306	-0.558162	-0.454598	-0.807176	-0.289346	-0.829549	0.263736	1.49139	-0.24199
0	1	.	0	-0.297809	0.536841	1.52305	0.876023	0.135886	1.18358	-0.0205689	0.78996	0.795696	0.579846	0.0649218	1.74702	0.311819	1.6784	0.105158	0.700403	0.884021	1.05466	0.319933	1.0712	0.315205	0.4356	1.04904	0.407563	0.306802	1.21887	-1.59029	-1.68898	1.47026	0.0174751	-0.129425	0.253827	0.675808	1.14414	0.113547	0.325979	-0.39731	0.788199	0.369487	1.38843	-0.657961	0.0964487	-0.415866	0.55702	0.490461	0.585513
0	0	0	0	0.123044	-0.188058	0.953309	0.692047	0.32188	-0.19232	0.429618	0.41589	0.332823	2.0988	0.0750526	-0.045919	0.58674	0.150955	-0.0896811	-0.0374867	-0.528305	-0.320959	0.854894	-0.0758958	-0.0313847	-0.438916	-0.199331	-0.276554	-0.758742	-0.954683	-0.485493	-0.817625	-1.4023	2.04177	1.00318	0.322547	-0.31751	0.258789	-0.465529	0.467406	-1.0593	-1.01699	0.338042	0.373313	0.605283	-0.858394	-1.05707	0.800693	-0.824379	-0.111332
0	0	.	0	0.337851	-1.26815	-1.02789	-1.21593	-0.0724888	0.201889	0.161834	-0.658171	-0.46868	0.797658	-0.786069	-0.437513	-0.36825	-1.57394	1.84005	1.95983	-1.19623	-0.222388	0.667005	0.0921839	-0.603178	-1.49852	-0.0388259	-0.830689	0.180179	-1.48347	-0.0169672	-0.846311	-1.44823	0.309683	-0.357248	1.22245	-0.759333	-0.660268	-0.788363	-0.732832	-1.79246	-2.55015	-1.24211	-0.993627	4.14576	-0.318281	-0.859426	-0.528567	-1.38336	-0.0568908
1	1	.		1.00709	-0.939133	-0.441809	0.649778	0.623274	-0.376986	-0.897657	-0.00632708	-0.534457	0.707858	-0.537863	-1.45286	0.355227	-1.01793	0.5736	-1.19553	-0.854619	-0.318768	-1.31366	-1.38414	-0.655885	-0.450484	-0.455694	-0.454425	-0.515053	-1.05614	-0.907744	-0.602476	-1.78036	-0.425464	0.872994	0.993383	1.84147	-1.45124	2.05779	-1.5348	0.542282	0.572771	-1.15563	0.0618378	-1.02083	-1.13809	0.602253	-0.595686	-0.646773	-1.81533
0	0	0	0	1.43182	-1.1092	-0.455651	0.955372	-0.465182	1.03528	0.0919778	1.02514	0.318205	0.337195	0.799408	0.284138	0.0344857	-0.46192	-0.591287	-1.25824	-0.767942	-1.47862	-0.121084	-0.820991	0.0484747	0.1279	-0.161434	0.544386	0.118062	0.0398639	-0.358239	0.752961	0.39614	-0.355387	0.603947	-0.70825	1.07794	0.180141	0.390056	-0.68298	0.407038	0.591641	-0.16509	1.29967	0.768064	0.0578692	-0.317042	1.02978	-1.02815	-0.0296703
0	0	0	0	-0.829105	-0.377047	0.0292725	0.604736	0.133223	-1.75193	-0.288352	-0.0489192	1.28293	0.977258	1.01722	0.376443	0.429987	1.0987	0.474108	-0.950964	0.779499	0.180659	0.959277	0.140702	0.0420859	0.636878	0.29556	-0.0918427	0.144342	1.13279	-1.48617	0.767304	0.085211	0.166884	1.56948	-1.24492	0.408416	0.341931	0.692623	0.624006	1.16868	0.457981	0.746836	0.462075	-0.356139	0.559403	-0.533077	-0.0018239	0.343143	0.944823
0	0	1		0.0733237	1.72557	1.96696	1.05216	1.66939	1.63425	0.712925	0.915884	0.574004	0.778552	0.0294639	2.11064	1.35845	-0.330816	0.809894	0.717125	1.19759	-0.492911	1.43944	1.69847	0.00535058	0.525828	0.444919	1.47136	1.1406	0.826893	-1.60764	-1.45231	1.50559	0.784354	0.185187	0.489438	0.535845	1.12841	1.45845	1.05804	-0.31901	1.26308	0.864757	1.3029	-0.330704	0.694431	-0.160762	-1.08595	0.172421	1.07004
1	1	.	1	-0.624806	-0.618245	-0.680488	-1.64873	-2.10873	-0.288002	0.938018	0.134412	0.929686	-1.21424	0.0851835	0.158269	-0.768574	-0.542479	0.760148	-0.0751128	-0.219837	-0.959482	-0.306363	0.0540627	-0.240616	-0.751243	-0.714285	-0.502313	0.464483	0.777704	0.43999	-0.0574328	-0.119719	-0.443974	0.332729	0.806857	0.156692	-0.132203	-0.640699	0.0918918	1.20427	0.0742991	0.243704	0.249046	-0.607092	0.077159	-0.0688323	1.23113	-0.276415	-1.3417
0	0	0	0	1.3818	-1.53337	-0.836951	0.169459	0.238287	0.639155	-0.105949	1.05847	-0.739096	-0.0926976	-0.193415	0.228197	0.659088	-1.60869	-1.67534	-1.1809	0.51182	-1.58924	0.593937	-0.256105	0.129931	-0.105767	-0.698681	0.711995	0.380864	-0.190711	0.434206	1.08286	-0.172719	0.221095	-1.6656	0.149111	0.691476	0.326202	-0.723217	-0.913816	0.51381	0.357343	0.707529	-0.135053	-0.264575	0.337571	-0.820356	-0.0164151	-1.53756	0.160873
0	0	1	0	1.81279	-0.763799	-1.74557	0.783571	1.12501	-0.52338	0.77502	-0.10077	0.559387	-1.23717	-0.304854	-0.392759	-0.867449	0.458972	-1.46184	-0.39598	-0.0515814	-0.0821975	-0.222857	-0.621721	-0.22145	-0.309358	1.06019	-0.642557	-1.74067	-1.22984	0.266462	0.344178	-1.6567	-0.580162	-0.867136	-0.230484	-0.614148	-1.06924	-0.125322	0.892231	-1.16607	-0.987116	-0.581746	-0.419093	0.0135085	-0.443664	-0.326235	-0.794127	-0.404457	1.10815
0	0	.	0	1.82161	0.378592	1.27319	-0.334751	-0.591897	-0.142566	0.635307	-0.360027	-0.0374765	-1.26965	-0.173153	0.594616	0.0610132	0.65168	0.673092	0.90421	-1.96867	0.50704	-0.697798	-1.04452	0.0644465	-1.19081	-0.819059	0.930912	0.471651	0.53022	0.179698	1.11154	0.134677	1.57371	-0.0643328	-1.00931	-1.71923	0.1352	-1.2328	-0.730664	-0.639326	-1.4793	0.872619	-0.149578	-0.596918	-0.0578692	0.147202	1.33035	0.336259	0.389525
0	1	.	0	-0.244686	1.50412	1.41118	-0.0823001	-0.624368	1.20942	-0.664802	1.69736	-2.00591	0.327642	0.135838	0.603008	1.35845	0.792262	0.378761	-0.320728	1.11091	1.72385	-1.1884	2.50768	0.672975	2.33964	2.1592	-0.967513	2.11775	2.07507	0.868026	0.501954	-0.0384539	-1.43298	0.252449	1.85074	0.0595538	1.36211	0.392951	0.571987	1.5317	-0.273216	0.841173	-0.816102	0.801976	1.47567	-0.43655	-1.76298	0.0856826	-0.54686
1	1	.	0	-0.927801	-0.800892	-0.253793	-1.79985	-0.0817683	0.913761	-0.435827	-1.71742	-1.23608	1.63834	0.500548	0.535877	-0.127091	-1.03847	-0.883546	-0.527671	-0.337106	-0.898148	-0.804791	-0.034309	-0.73255	-0.522203	-0.0566598	0.978801	0.772679	0.305794	0.0582283	0.494782	0.915532	2.25597	-0.630635	-0.695161	0.153559	0.490239	0.0556395	-0.603867	-1.53621	-0.251202	0.510993	1.23673	0.859628	-0.810169	-0.399779	1.07793	0.0443787	-0.00789394
0	1	1	0	0.182884	0.53249	0.961305	0.0864081	0.920414	-1.53569	0.460665	0.764034	-1.63074	0.619969	1.28569	1.21837	0.169535	-0.932634	-0.334266	0.595886	2.34988	-1.03834	0.831408	0.878866	0.345552	1.5299	1.11592	0.937754	1.55153	2.11658	-2.10509	-0.520003	1.05333	0.133829	-1.16439	-0.0243246	1.77984	0.865502	1.23695	1.51267	2.1581	1.32284	0.817589	0.544382	0.108464	0.569047	-0.243498	1.00205	1.59327	-2.11476
[truncated: 50 more columns]

## Sheet: Fig 10 & S11
GAoutcome	interval	PLGFln	sflt1ln	HPLln	FNn	PSG1n	VEGFR2n	ENGn	LNPEPn	SAAn	NP1n	ACE2n	ADMn	ADAMTS13n	AGRPn	AMBPn	ANG1n	BMP6n	BNPn	BOCn	CA5An	CCL17n	CCL3n	CD40Ln	CD4n	CD84n	CEACAM8n	CTRCn	CTSL1n	CXCL1n	DCNn	DECR1n	DKK1n	FABP2n	FCG2Bn	FGF21n	FGF23n	FSn	GAL9n	GDF2n	GHn	GIFn	GLO1n	GTn	HAOX1n	HBEGFn	HO1n	HSP27n	IDUAn
148	3	2.0931	7.39817
151	6	1.83098	9.15947	3.01617	355.091	1.40164	4570.4	82.2527	45.7287	44.1818	111.143	4.99066	6.21204	6.14021	3.59667	5.86631	11.1796	4.54918	0.677562	4.65522	1.53835	9.55506	3.41696	7.76278	2.04358	6.06813	6.14959	11.1906	5.3637	8.82968	5.53342	2.66252	11.38	7.73903	2.90745	4.5849	0.746518	12.4823	7.4586	3.94841	10.3097	6.75823	7.27243	1.15826	3.18	7.04538	12.7561	9.38688	6.18518
152	8	3.66125	7.52618
156	7	2.59227	9.08251	3.36904	415.482	1.13062						5.03256	8.23544	6.72694	5.50479	7.9115	10.9763	4.75997	0.88736	3.9983	4.08978	10.7932	8.64367	8.76512	4.3147	6.31557	7.15094	11.3178	8.22991	10.401	4.79579	4.35738	10.789	7.86848	3.49147	5.02385	1.95007	11.5883	7.92115	9.61176	9.42169	6.66682	8.52312	2.70528	5.86594	7.38031	12.0901	9.5734	6.48738
158	6	2.71204	8.61559	4.02158	216.854	0.023	7671.9	19.8866	200.76	77.4359	317.927	4.22109	8.15655	5.88173	4.34794	6.18175	10.1874	4.65848	1.5793	3.64687	7.82607	7.32002	4.98381	6.7804	2.89609	5.91707	5.37446	8.68833	6.3949	8.82181	6.78089	3.79321	10.5646	8.49629	2.14997	9.43421	3.76232	12.136	8.66739	2.24369	9.43502	4.47526	5.79554	2.40936	8.07903	6.10448	13.6983	9.27697	5.74453
159	13	3.28316	8.16309	4.01864	190.091	4.80396						4.64601	8.29691	6.52975	5.02283	7.65267	11.0007	3.68677	1.29828	4.03969	3.49946	12.1165	6.96939	8.37939	4.09795	6.23539	6.30367	11.3709	7.84305	10.4931	4.49279	4.21819	10.8405	8.51198	4.26236	7.65975	2.04363	11.9776	8.03292	9.22702	9.84637	8.09279	7.67599	1.64424	7.56671	8.84989	11.4226	8.89551	5.83999
159	7	4.40415	7.55538	3.96447	195.164	7.17276						3.58258	8.39839	6.6061	5.95496	7.66918	10.7405	4.48951	0.85443	4.30223	5.10769	9.28883	8.97998	8.6053	4.17946	6.24331	7.50611	12.3072	7.96215	11.3924	4.50809	4.31468	10.6557	8.08218	3.46887	6.76508	2.4149	12.9852	8.03934	10.1803	9.09273	8.07733	7.33393	2.09461	6.936	9.13816	11.3838	9.58218	5.72957
160	3	3.08968	8.89096	4.97548	469.802	4.34721	5135.63	51.9741	39.6759	51.3962	189.788	4.95646	6.27627	6.13241	4.05618	5.90888	10.7156	4.45327	0.720923	4.38583	3.76646	7.68548	3.73241	7.83659	1.95663	6.32361	4.83104	9.61277	5.43857	9.2791	6.20722	2.73193	10.5741	7.10576	1.46595	4.0225	0.688194	11.6537	7.69403	3.67052	9.83286	4.98894	5.98129	0.887787	5.41042	5.76852	12.1541	9.15651	5.7738
162	14	2.08069	8.91153	2.63405	572.331	2.95815						4.36382	7.88351	6.53675	4.67438	7.78579	10.2217	4.148	1.24577	3.64165	4.98705	8.91853	6.99856	7.55319	4.2081	5.87699	7.44456	10.633	7.93356	10.1612	4.71751	5.03116	10.2532	7.67137	4.49733	7.70242	2.23836	11.0567	8.2059	9.26402	10.533	6.60576	8.08085	2.3897	9.52509	8.70471	11.4042	9.73519	6.80248
163	2	1.89612	8.79755	4.57817	221.93	1.18091	4364.43	46.6919	19.4803	72.291	96.0469	5.38571	6.38062	5.96418	3.22617	5.56324	10.4444	3.27682	1.28206	3.67742	3.26718	7.41128	2.80784	7.84263	1.81291	6.06781	4.92869	9.35907	4.81748	8.41827	5.13398	3.30535	10.3403	6.67481	1.57191	4.33102	0.741619	11.1488	7.05295	2.56875	9.32723	4.16423	5.47215	0.784593	7.27439	6.04397	12.6133	8.73043	6.20506
164	3	2.98062	9.49296	4.54869	623.053	5.69614	4080.16	128.67	10.7975	37.1064	146.766	5.285	7.39403	6.0904	3.66356	6.07064	11.1054	4.51986	0.677562	4.56722	2.6282	9.36336	3.4621	8.75233	2.45826	6.37546	6.17844	9.2393	5.05688	9.1171	5.48283	2.73525	11.3777	7.86078	2.45098	9.36248	1.62434	11.5232	7.98805	3.31014	9.38485	5.92018	6.20398	1.37378	5.2751	6.74127	12.0339	9.50472	7.06752
166	21	2.52011	7.68156
167	2	2.65465	9.63325	2.80367	391.584	2.28678						5.18975	9.29169	6.5959	4.90052	8.04989	10.8148	5.09456	2.60612	4.52423	5.50886	9.95686	8.01472	8.16347	4.85428	6.37282	8.00429	10.8713	8.59812	11.026	5.06879	3.85296	10.4967	8.26866	3.82388	5.88174	3.29872	12.9764	8.344	9.38091	10.1081	7.10687	7.1051	2.72942	7.53885	8.59911	12.0061	10.4719	5.74741
167	23	2.92101	7.79852	3.31491	221.484	1.04893						3.40239	8.61925	6.58896	5.45501	7.69866	10.8929	3.49895	1.1179	4.31001	2.96439	11.1218	7.96713	8.83866	4.34238	5.98461	7.98709	11.267	7.91208	10.8715	4.52308	3.16251	10.7816	7.78277	2.59466	6.67584	1.83982	13.115	8.25231	9.64594	9.4531	6.98218	7.15653	1.7576	5.86269	8.14322	11.6696	9.22504	6.29786
167	21	2.45101	8.69417	4.35422	302.219	1.88273	6616.03	31.8291	43.4158	34.6104	215.086	4.68316	6.70923	6.22248	3.36744	6.02261	11.3027	5.26579	0.937868	5.1134	2.48149	10.6389	3.88483	8.22041	2.18992	6.73452	5.33882	9.85702	6.03197	11.3429	6.87619	2.71502	11.4019	9.05803	3.09677	4.21162	1.24167	12.715	8.05354	4.30575	9.46013	4.84199	6.04549	3.49715	4.43682	7.01952	13.3659	9.80797	6.61487
168	8
172	7	3.68487	7.85787	3.41045	327.621	2.70968						4.44845	8.37756	6.64201	5.35659	7.76813	10.4467	5.28673	1.43301	4.83324	2.8728	9.77814	7.41742	8.65215	4.56055	6.17255	7.43095	12.1563	7.39933	10.4572	4.89825	4.37	10.5342	8.6801	2.00939	5.68864	1.5598	12.7503	7.91771	10.3658	9.56856	8.90262	6.94713	2.00314	6.20483	8.24762	11.7484	9.56645	6.44228
172	28	2.30757	8.53837	3.42294	360.509	4.84548						4.61455	8.28751	6.43371	4.36222	7.84381	10.4041	4.47425	1.0754	3.53475	3.37718	10.8989	8.04775	8.16781	4.31067	6.03451	7.81362	9.41524	7.80414	10.6557	4.48772	4.7481	10.2014	8.29832	4.10602	7.37217	1.60231	12.075	8.02985	8.90342	10.1103	6.04504	7.51083	2.11132	8.8076	7.45688	11.3403	9.11534	6.53774
173	16	2.25024	8.10349	4.24908	380.036	4.6964						3.88851	8.58751	6.49681	5.15004	7.77794	10.9616	2.88057	1.14317	3.98674	3.34376	10.2152	8.09597	8.93257	4.3599	6.13159	7.66645	11.2632	7.86301	11.2876	4.44858	4.2628	11.0169	7.65065	2.94194	6.20005	1.82287	12.5741	8.09728	8.62888	9.35607	6.27297	7.24383	1.53163	7.59523	8.05004	11.6587	9.09538	6.32245
175	7	1.67523	7.70571	2.28006	273.541	0.424055	7427.09	38.2202	30.2741	48.134	98.6943	4.31607	6.20552	6.17482	3.72334	5.77365	11.362	4.20249	0.677562	3.24597	3.86898	9.41457	3.99792	8.40916	2.11601	6.83248	6.66006	10.1154	4.88465	9.17666	5.57974	3.94118	11.5074	6.18009	1.61759	5.8748	1.18312	11.9143	7.62675	3.36053	10.5643	5.69663	6.16905	1.43086	3.85978	7.83911	12.4926	9.15475	6.34088
175	3	2.98366	9.92603	3.48109	387.233	2.63499	5106	111.598	36.1512	58.9722	151.883	5.87323	8.12305	6.1757	3.40702	6.00023	11.2447	4.33994	0.764462	4.40239	4.63175	7.52012	3.40103	7.56447	2.38981	6.31867	6.47827	9.13498	5.73545	9.00286	5.63613	3.02332	11.2592	8.60892	2.6725	9.66065	0.708011	11.3677	7.81513	4.00199	9.39046	4.50031	6.1332	1.70472	7.76655	7.21384	12.6847	7.93	6.3369
176	24	2.58852	8.90259	4.79532	462.02	2.36159	4143.46	55.0105	49.3156	60.0338	112.513	4.58991	6.985	5.93441	4.27898	5.96273	10.8377	3.66229	0.677562	4.52509	2.07995	8.92048	3.60187	8.01865	2.30673	6.44905	5.46344	10.5134	5.18285	9.39934	5.51943	2.6265	11.2278	7.80797	1.49901	4.75878	1.08708	12.4234	8.47588	2.91374	9.17804	6.07127	5.82106	2.38653	3.15372	5.94601	12.5428	9.55142	7.03398
178	22	2.58927	7.64012	3.20734	267.225	5.10057						4.12439	7.61869	6.67105	4.41097	7.473	10.5385	4.75516	1.10118	4.44478	2.87526	11.7621	7.82989	7.94983	4.54628	6.22968	6.08245	11.8794	8.99983	12.9136	4.72504	3.55756	10.6299	7.19839	2.57049	5.39224	2.7047	13.0101	7.79278	9.60992	9.309	6.97887	7.38956	2.39366	5.06724	7.89612	12.2322	9.85672	6.10711
178	16	2.27829	8.2169	3.56676	448.346	1.32456	3020.98	34.1599	9.51965	46.7398	121.706	3.49817	6.73032	5.93301	3.70485	5.65364	11.093	3.29037	0.677562	4.3175	1.0271	8.28063	3.65182	8.1095	1.84955	5.96098	6.26653	11.2409	4.32445	9.89278	5.23959	2.40577	11.3842	6.53107	2.57586	7.96799	1.71384	11.4686	7.36776	3.26662	10.0307	5.23123	5.33067	1.10921	1.79044	6.52761	11.6357	9.08945	6.4797
178	22	3.69486	8.40716	4.63361	306.471	0.778058	7549.44	6.37471	11.0596	48.3913	157.621	4.34749	5.59221	5.91152	2.47058	5.56982	10.5964	4.1878	0.677562	4.14892	2.32621	8.64717	2.18035	7.71589	1.90206	5.31877	4.6925	9.34466	4.31454	9.84724	5.22134	1.93852	10.8527	6.29963	2.41875	3.63266	0.652673	12.1948	7.14201	4.00806	8.67109	5.31771	5.05915	1.42066	3.30989	6.45658	11.8456	8.65217	7.13113
179	4	2.83615	9.62039	3.69304	447.302	6.59786							8.08142	6.44398	3.95017	7.94938	10.5002	4.11946	1.7158	3.34933	3.98745	9.08904	7.86337	7.7378	3.85486	6.3697	7.88197	10.6619	7.88369	9.81472	4.7016	3.85876	10.8314	8.89436	3.32125	8.90597	1.60915	11.2041	8.1508	8.6868	10.2419	6.36949	7.46413	2.15732	4.73691	7.12797	11.0927	10.7378	6.74262
179	18	3.36833	8.35232	2.95733	296.966	3.45451						4.21803	8.26041	6.46722	4.32041	7.87168	10.6398	4.74878	1.40893	4.46197	3.68361	11.0328	8.91048	8.67096	4.45694	6.25764	7.60097	10.9561	8.2077	12.071	4.82812	4.66465	10.6435	10.2157	3.9134	7.41425	1.96438	10.6669	8.04363	9.51458	10.0045	7.58311	7.43006	1.81773	5.75508	7.61749	11.203	9.96494	6.8516
179	12	2.49486	9.02822	4.38823	451.299	2.86428						6.17803	8.50518	6.5306	4.86717	7.64068	10.595	4.24065	1.3969	4.1017	4.51248	10.423	7.89615	9.11891	4.09715	6.48641	7.77299	10.4752	8.03022	11.3749	4.71112	4.98756	10.9333	9.18903	3.84527	10.6398	3.67187	12.6698	8.00981	9.82261	9.24712	7.61021	9.19441	2.83403	10.53	9.26178	11.5118	9.66516	6.87085
179	23	2.25024	8.18228	4.29269	355.933	1.10045	5460.34	24.0401	40.1237	44.4903	123.678	6.29254	6.03094	6.00681	3.53488	5.82984	11.1138	3.42011	0.677562	4.40836	3.39461	8.77323	3.69291	8.54251	1.42178	6.48299	6.23304	11.1558	4.86637	8.49649	5.26703	3.74657	11.331	8.9563	2.67106	3.46188	0.641681	12.2246	7.80087	3.10536	9.4883	4.72328	6.24216	0.759164	8.56233	6.65335	12.3038	9.0186	6.76412
181	21	2.89037	9.90159	4.40561	464.009	4.61296	3558.73	176.69	31.6467	42.8309	213.076	4.88159	7.23346	4.375	3.67568	5.80295	11.0697	4.212	0.677562	4.64417	2.08883	7.75696	3.68239	7.46869	2.2539	6.46807	5.49103	10.313	5.09837	8.33232	5.63888	2.20366	11.0891	9.20103	2.47213	5.7654	0.991243	10.9165	7.94868	2.7013	9.11414	5.49184	5.50941	1.0546	4.27059	7.37956	12.1266	9.40539	6.4163
182	3	2.89646	8.64787	4.23936	338.781	4.41818	6265.76	26.8494	28.8041	46.6003	118.265	3.74429	6.83064	6.05732	3.10608	5.80815	11.1912	4.08441	0.677562	3.77146	1.86502	8.16827	3.3781	9.00539	1.83562	6.44112	6.02496	9.49167	4.90939	8.55695	5.24647	3.22562	11.2981	7.90986	3.12741	3.69043	1.94419	12.4257	7.66559	3.4821	9.50649	5.78378	5.85271	0.941735	2.84081	6.41264	12.2926	9.75493	6.5733
183	7	2.37118	7.87322	3.69576	259.117	1.13511	4855.75	10.9889	10.1931	58.0473	106.467	3.83683	6.51653	6.01991	3.38628	5.89086	10.9996	3.69025	0.677562	4.64704	2.91759	9.34707	3.54429	8.49357	2.11402	6.57112	7.13631	10.7063	4.99313	9.50616	5.28365	2.93164	11.257	7.70799	2.21766	6.86618	0.715322	12.0427	7.80901	3.41749	9.13755	5.16714	5.85373	0.975872	3.49235	7.26417	12.3214	8.87396	6.86716
184	9	3.11751	8.96278	3.7906	344.036	6.38412						6.73678	9.14862	6.70866	5.36193	8.29983	11.2156	4.42606	1.33329	4.17595	5.52908	11.7715	8.44558	8.20329	7.05518	6.38163	7.17287	11.8533	7.98039	12.4683	4.89475	3.09452	10.818	9.00425	4.06336	8.71129	2.04818	12.1923	8.66529	9.77144	9.16012	7.51784	7.66125	2.76238	8.21687	8.48034	11.6016	10.395	6.75363
185	19	2.73826	8.67129	4.08596	432.947	4.38647						5.96809	7.62057	6.65091	5.1547	7.80719	10.2682	4.3307	1.11334	4.44099	3.96915	9.43665	7.97606	8.19141	4.38579	6.35431	7.43462	10.9993	7.89376	10.8166	4.55415	5.22164	10.1996	6.8937	3.81663	3.88207	1.85384	10.3982	7.9059	8.94445	9.01979	6.05016	8.96786	1.63523	8.43035	8.26602	11.0726	10.1454	6.64294
185	27	3.02529	8.94141	3.90401	306.636	3.38032	5719.89	34.8969	31.2372	63.3609	205.85	4.36183	5.821	5.9783	2.58199	5.86196	10.9144	2.79815	0.677562	4.41729	3.14523	9.08504	3.93014	8.5572	2.00807	6.1032	5.57336	9.48382	5.22857	8.23739	5.5119	2.89407	11.0656	9.36524	2.7105	4.11569	0.789317	11.5014	7.65425	3.59795	9.94104	6.42693	5.29515	1.77115	3.02267	6.04883	12.2766	8.62864	6.84035
186	4	2.9796	8.2169	4.78518	306.944	4.71786	6512.29	12.4952	9.99793	43.6749	127.458	5.79099	6.93073	6.0491	3.11667	5.9246	10.8401	3.86622	0.677562	4.3688	3.69709	9.18194	3.75618	7.67675	2.24488	6.33401	5.19188	9.01494	5.40141	10.665	5.62936	2.38973	11.2733	7.92398	2.73243	4.16102	1.67627	12.5776	7.99297	3.94822	9.65903	4.89871	5.42587	2.06158	5.93103	6.62873	12.5592	8.87398	6.29975
186	24	3.03591	8.73713	4.53263	369.49	5.12114	7364.38	39.8886	9.99793	38.614	72.5916	4.03397	6.13896	5.96586	3.87329	6.05495	11.131	4.11142	0.677562	4.33051	2.03755	8.47293	3.03214	8.24987	2.01381	6.27037	4.24369	10.6344	4.76689	9.34567	5.17054	1.97705	11.2693	7.60105	2.65448	7.18903	0.87872	12.5322	7.61794	3.77645	9.23384	4.54869	5.14818	0.867822	3.37691	6.80885	12.3477	8.86499	7.20621
186	27	1.87947	8.79407	3.88211	422.506	2.80188	4694.71	49.3317	71.8978	48.3913	161.356	4.91618	6.20638	6.15712	3.66009	5.91122	10.9646	4.25245	1.63293	4.29745	3.2127	8.36436	3.16095	7.26721	1.83555	6.02045	5.74505	9.71572	5.28262	8.82399	5.63388	2.12463	11.4227	7.62483	2.75999	3.50421	0.565418	11.6394	7.58327	3.36324	10.3008	5.73339	5.47329	2.14135	4.4747	6.60331	12.8742	8.84173	6.45451
187	45	2.09186	8.50835	4.2842	464.09	1.92683	6118.35	13.6957	11.2926	37.1615	148.981	4.00006	6.44324	5.87982	3.34424	5.88652	11.152	4.51568	0.677562	4.1769	8.99115	8.29216	3.69822	8.14702	2.34444	6.42889	6.49779	9.24868	4.64763	9.02055	5.23407	3.33199	11.3463	9.1454	2.06769	6.98733	0.972772	11.6595	8.06538	3.38718	9.29541	4.30438	6.57235	1.84804	3.32628	7.05464	12.1562	9.13231	6.82333
187	27	3.19212	8.56025	4.37736	238.959	1.85824	9055.42	23.313	9.15999	56.5885	214.954	4.66299	6.64448	6.00365	3.59668	5.86922	10.9044	4.33901	0.677562	4.35408	2.50005	8.68151	4.06519	7.9282	2.84534	6.28179	5.47825	9.39391	4.8349	8.37323	5.36948	2.67581	10.784	9.55872	2.54388	7.8561	1.9111	11.6717	7.8787	4.39729	8.95387	6.28637	5.4154	2.0054	4.25024	6.88656	12.4447	8.74525	6.75138
187	27	3.8269	8.86588	4.15845	502.046	11.0071						5.03642	8.91506	6.6365	5.28583	7.97917	10.5219	4.00668	0.62769	4.16263	3.04008	9.50243	6.5946	7.76515	3.97949	5.80286	6.90323	11.467	7.52013	10.3167	4.61493	3.26657	10.3604	8.00634	3.40728	4.9908	2.99796	11.7638	7.7205	9.58708	9.41982	7.30754	6.17956	1.60311	5.08381	7.71791	11.0406	9.13903	6.69894
188	14
188	11	4.70773	7.52023	4.95105	246.009	8.84167						3.13618	8.54297	6.46624	5.53063	7.13616	10.4195	3.40604	0.72299	3.73391	2.73696	10.5246	8.16574	8.23779	4.22465	5.89792	6.80484	11.1506	7.50649	10.8861	4.21864	3.92267	10.6119	7.1792	4.14867	3.6736	1.59625	11.8626	8.30869	9.80962	9.74485	8.59526	6.88838	1.75693	9.27485	7.04344	11.5006	8.87716	5.91194
188	30	3.70623	8.95893	4.28633	459.268	1.717	4173.86	34.2336	9.44274	49.8307	124.334	6.07713	6.4804	5.99659	3.32009	5.95675	11.1064	4.4229	0.677562	4.56527	3.46686	9.88042	3.19724	8.11925	1.71925	6.53781	5.65147	10.2569	4.5582	10.8131	5.3864	3.00446	11.2881	6.54687	1.437	4.849	1.13691	12.2588	7.42645	3.47799	8.78579	5.73481	5.85619	1.97156	6.85939	7.07834	12.0831	9.32826	7.19868
188	23	3.9667	7.68662	3.6655	234.829	0.45228						4.30198	8.32799	6.51664	4.18333	7.49811	10.8098	2.1255	0.50812	4.57679	3.32747	11.2361	8.346	7.74234	3.76693	6.18665	5.78956	10.8306	7.50961	11.9818	4.39115	3.76424	10.8637	7.85307	3.17721	7.16432	1.72163	12.4518	7.79149	9.29935	9.12207	5.84974	8.44063	2.49001	5.04591	8.22354	11.3153	9.0923	5.71066
189	11	3.20234	8.23164	4.71205	420.617	3.43497	6821.43	23.9815	27.7017	79.1247	118.092	4.93404	6.22324	6.0706	3.56733	5.84467	11.1518	4.15872	0.677562	4.50273	2.33991	9.06534	3.70637	7.58456	1.93444	6.13631	5.22891	10.3451	4.55885	9.0386	4.94256	2.87603	11.2887	7.44789	3.71369	4.06371	1.33736	12.3527	7.15119	3.75571	8.65573	5.9507	6.38557	0.802355	6.14416	6.38243	12.1158	8.9055	6.16871
189	20	3.4729	9.15863	3.99331	225.183	9.99237						3.61246	8.97316	6.66532	5.22934	7.87551	10.2741	3.69867	0.635	4.20961	4.11666	9.57327	7.25194	7.94646	4.3228	5.83488	6.08223	10.2408	8.09872	10.9517	4.84779	3.36166	10.9441	8.2833	4.67561	6.77277	1.86651	12.8741	7.95442	9.258	9.58378	7.13519	7.83835	2.50438	4.64965	7.42694	11.5675	9.68222	6.67959
189	32	2.72195	9.09616
190	35	2.37862	8.39593	3.77512	159.263	1.70094						5.65465	6.71207	6.69378	4.25311	8.02022	10.788	2.20286	1.1493	4.06185	5.37444	10.1557	7.78951	8.43133	4.01089	6.63258	7.40256	11.3189	8.24175	10.615	4.79428	2.92466	11.0106	8.76111	2.83481	5.27559	1.77065	12.4631	7.98446	9.34662	10.6732	6.98711	7.51239	2.50852	10.5242	8.45729	11.9788	9.66682	6.13416
190	21	2.94022	8.74957
190	33	3.27903	8.80026	5.11209	583.985	6.0447						5.1679	8.97258	6.58537	4.1707	7.82695	10.6464	5.03697	1.07807	4.87801	4.55052	11.3629	7.90245	8.78435	4.55359	6.33916	7.5418	11.9735	8.12919	11.2205	4.7729	4.2692	10.8252	7.24006	3.72402	7.10849	1.81019	12.6532	8.08308	9.29507	9.30171	7.47938	7.71366	2.49186	6.7808	9.08622	11.9926	10.2449	6.53767
190	7	2.96733	9.22483	4.05383	394.667	2.22019	4004.81	35.975	11.6659	57.6448	186.242	5.06183	6.59867	6.1061	2.78168	5.99207	11.143	4.96766	1.00858	4.95295	2.66668	9.14905	4.26037	8.15175	2.17475	6.38298	5.9967	10.0667	5.1554	10.665	5.52678	3.60026	11.1241	7.37065	2.09213	6.50848	0.977929	11.1538	6.9664	3.25947	9.93911	5.77528	5.78777	1.66316	6.48743	7.40736	12.1589	9.74243	6.7694
190	9	3.30908	8.14032	5.45348	211.415	2.92862	4669.52	21.5089	38.2417	43.8747	130.499	4.65818	6.83383	6.08582	4.3978	5.81927	11.1058	4.15093	0.677562	4.8167	3.49358	9.67884	3.37231	8.93466	2.0751	6.45682	5.39956	9.93298	5.02966	9.19577	5.43737	3.20146	11.3847	8.30016	2.91239	2.58548	1.2153	12.821	7.4393	3.42258	9.08189	5.4502	5.43779	1.77389	4.92738	6.66132	12.3745	9.26402	6.46056
190	8	2.20718	9.55719	3.30423	562.521	1.19						5.35312	9.97374	5.26943	5.75023	7.97967	9.8721	5.56336	1.99629	3.97334	6.40252	10.3377	7.80283	8.38905	5.89819	6.09321	6.55927	11.0161	7.22656	12.1143	4.72751	8.18221	10.1936	7.1671	3.60281	11.9259	3.39155	13.1586	8.56379	8.7245	9.91798	6.20634	7.37066	1.74967	10.2462	8.40155	11.6395	10.2459	6.39298
190	12	2.66375	9.35002	4.8254	299.387	3.24969	3996.96	46.8541	21.6899	54.46	180.815	4.0539	6.75879	6.05399	1.71478	5.79673	11.0008	4.47513	0.951493	3.54558	1.18554	9.39631	3.27709	8.0683	1.579	6.45138	5.35768	10.5869	5.40228	8.74592	5.56247	2.82519	11.106	9.62494	2.76839	5.0808	1.0855	11.2932	7.26344	2.71815	9.67936	6.13035	5.39005	1.97	4.06141	6.76218	12.6114	9.47856	7.16155
190	19	2.49733	9.44557	4.23639	279.856	7.64658						4.6362	8.65894	6.60567	5.81816	7.90912	10.5649	3.16324	1.80974	4.9359	5.08297	11.347	7.97267	9.16153	4.47767	6.42167	7.47786	12.5706	8.2906	11.334	4.77263	4.50333	11.11	9.87406	3.40945	8.94894	2.36584	12.0659	7.91324	10.7065	9.24152	7.63476	8.06736	3.43143	6.92386	8.44928	11.8243	10.1296	6.78215
191	25	2.64617	9.83129	4.79915	417.066	8.61226						4.89023	8.60443	6.48809	5.18852	7.56169	10.5855	3.92866	2.57231	4.35873	2.94164	11.9825	7.66071	8.35441	4.84426	6.17461	5.6599	10.9528	8.35243	12.7259	4.98227	3.43501	10.6486	8.46561	3.48124	4.38766	2.06095	11.9335	7.92288	10.0338	9.4953	6.2342	6.68609	2.93778	7.88157	7.86852	12.2529	9.89841	6.67479
192	6	3.93847	8.0077	3.9341	210.424	4.55992						4.25851	8.24975	6.41764	4.85777	7.77867	10.7889	4.35465	0.86644	3.79741	3.08098	10.4355	6.46832	8.58522	3.94357	6.30457	6.07287	10.0591	7.278	11.2899	4.27954	3.572	9.6787	6.27569	3.66026	5.0682	1.90315	12.2238	7.71773	8.89329	9.4467	5.47296	5.99011	1.12528	4.70618	7.97702	10.9401	8.68753	6.62541
192	22	3.32504	7.39817	4.53263	252.063	1.93534	5932.06	7.54721	8.94339	51.8687	100.961	3.36521	6.23566	6.05941	3.19542	5.76372	10.9576	3.5917	0.677562	4.48904	1.92566	8.22783	2.99944	8.38456	1.86335	6.35365	6.58385	9.15425	4.05513	8.78629	4.9048	2.64195	11.3296	5.43064	2.33561	5.43875	1.34259	12.6417	7.46089	3.47158	9.07137	4.72989	5.31123	0.696902	4.01212	6.6324	12.0567	9.10375	5.85171
192	23	3.33719	9.63913	4.42993	555.939	3.34002						4.98701	9.46283	6.59887	6.04591	8.08819	10.4804	5.06384	1.94623	4.46851	6.11268	10.0317	8.20654	7.63402	4.8753	6.13081	7.55453	10.6071	8.83342	10.1239	5.44542	3.85041	10.785	7.53741	3.78958	7.56179	2.67116	11.063	8.57097	9.25084	9.2928	6.88906	7.42048	3.41989	9.735	8.42027	12.2526	10.5481	5.96021
192	25	3.80533	8.79649	4.55002	456.102	11.1487						5.2418	8.95889	6.82599	5.41718	7.94715	10.7705	2.19472	0.87269	4.68916	3.23707	11.669	8.30663	7.78779	4.26013	5.84324	5.93918	11.4503	8.25213	11.3086	4.84472	3.4905	11.0205	10.0769	3.11724	9.29772	2.26153	12.9577	7.99798	10.4033	9.377	8.53567	8.51486	2.06951	6.23057	9.27834	12.0781	10.279	6.73442
193	15	5.44155	7.38709	4.94719	115.183	6.21787	6828.18	7.99814	16.7956	51.6791	105.677	3.68488	7.34739	6.01681	3.95391	5.90874	10.9785	4.28934	0.677562	4.7415	1.44329	8.04462	2.9542	8.87417	2.23593	6.32377	5.81411	10.4967	4.67998	8.4474	5.17591	2.02512	11.1901	6.84602	3.37671	6.35207	1.41266	12.1721	7.67998	3.46243	9.12907	5.59411	5.65471	1.56135	2.49067	5.84311	11.9052	9.08333	6.33044
194	42	3.59237	8.78615	4.61639	224.16	2.43608	5783.36	19.8292	53.7253	45.3713	190.314	3.75655	6.94821	5.94896	4.19316	5.66669	10.4927	4.93923	0.677562	4.63299	1.63623	9.80461	5.53088	8.29107	2.21597	6.11094	4.4864	9.54012	5.47608	9.71889	5.31269	4.08233	10.8292	5.93042	2.79415	8.90179	2.07879	11.4511	9.27952	3.03621	9.66243	5.13356	5.60939	0.774651	2.92034	6.36941	12.7454	9.69075	6.73201
194	19	4.10561	9.53503	4.17763	652.4	4.10215						5.58165	8.49081	6.59361	5.04565	7.72746	10.4418	3.92046	1.1673	4.61463	3.31153	10.3333	7.93053	8.35	4.71796	6.26049	7.68384	11.4532	8.33692	12.5622	4.85935	4.26637	10.5754	7.65816	2.77617	3.9313	2.59937	12.196	8.20588	8.98495	9.42158	7.45219	7.99985	2.12596	5.03673	7.35679	11.5852	9.55572	6.00227
196	34	4.01836	6.88541	4.46164	248.006	2.83457	9700.66	11.0049	5.95299	48.3508	117.903	4.3769	6.97999	5.98459	2.95045	5.93839	11.1069	3.93116	0.677562	4.17617	1.5598	8.5726	3.83233	8.97013	1.91501	6.27892	6.55743	7.8476	4.3735	10.7752	4.92016	2.62627	11.3049	7.8515	0.86245	6.9429	2.1502	12.8649	7.54081	3.39736	8.97459	4.75194	5.7611	0.760244	3.00817	6.10641	12.0698	8.88216	6.9785
197	47	2.81959	8.2741	3.8381	342.652	3.3645						4.74038	8.24171	6.73095	4.84364	7.94745	10.6796	2.3961	0.93877	4.1326	3.25396	11.422	7.35102	8.89207	4.32173	6.34431	8.06852	11.2814	7.98964	11.4586	4.53493	2.61851	11.0371	7.70904	2.47104	5.63469	1.72965	12.081	8.18959	8.97973	9.25582	6.93196	6.96608	1.91551	6.8471	8.99057	11.4982	9.26592	6.82473
197	49	2.68921	9.09571	4.60424	274.778	3.05152	5254.54	33.8836	23.753	28.7285	118.524	4.46958	6.35484	6.16369	3.86239	5.97151	11.2318	4.53588	0.677562	4.58953	4.16214	8.93728	3.5613	8.82944	1.90637	6.33944	6.77736	10.7816	5.17807	9.08903	5.447	3.19272	11.1962	8.38523	2.40359	4.2658	1.2645	12.3467	7.28587	4.21876	8.96954	5.90129	5.61759	2.31696	4.59386	6.51429	12.3161	8.53089	6.94407
198	35	3.15017	9.09111	4.69334	373.775	13.0741						4.45512	8.16504	6.45291	5.21143	7.72482	10.8971	3.91827	1.32434	3.79244	4.12883	9.63153	8.09066	8.36591	4.05521	6.29262	6.53393	10.3276	7.74459	10.1949	4.52476	4.27921	10.3936	9.5264	2.95356	6.24251	1.6898	11.525	7.97126	9.30611	9.83833	5.51899	6.79899	2.39021	9.05291	7.57359	11.7494	8.44713	5.57026
198	16	3.96138	10.1699	4.86472	409.012	6.53231	4603.13	160.5	33.1023	62.6462	245.055	4.27472	6.96945	6.19275	4.66773	5.85257	10.6229	3.02002	0.677562	4.44535	2.62134	8.68003	3.99409	7.40728	2.76854	6.06281	6.06551	9.40467	5.19611	8.66615	5.30663	3.02354	10.9511	8.37867	3.14575	2.93066	0.826186	12.2108	7.79689	3.12368	9.46299	4.87015	6.30624	1.29211	4.22886	6.53034	12.113	8.5885	6.8834
198	53	2.89425	7.38895	3.81315	208.954	1.38894						3.08597	8.20477	6.57772	4.43262	7.63362	10.8763	3.8675	0.80791	4.09018	2.09467	10.5021	6.14195	8.66783	3.72105	6.14833	6.7622	11.0168	7.21076	10.4434	4.52507	3.74485	10.4103	6.09511	3.61961	7.74055	1.77113	12.5504	7.75023	8.61456	10.2184	6.63394	7.19787	1.14058	3.9341	7.60395	11.1238	8.64054	6.35123
199	33	2.92209	7.96555	2.96759	180.682	3.99975						5.67338	7.85914	6.56633	5.13781	7.79264	11.0191	3.66353	1.00052	4.25564	2.94491	11.6139	6.70033	8.98794	4.13097	6.44624	6.89737	9.59016	7.64799	11.2469	4.37787	4.30479	10.8803	8.67108	2.6212	10.1059	2.04326	11.8721	8.06096	9.81347	9.62465	6.49572	6.44804	1.92925	7.46288	8.8676	10.7499	9.78949	4.97935
199	25	2.71932	9.10864	4.85896	440.117	5.30634						5.13417	8.52913	6.63064	4.60919	7.74071	10.6046	4.90981	0.78564	4.83232	4.44071	11.2846	7.42089	8.75714	4.33279	6.29688	7.45123	11.6277	8.08252	11.0979	4.74968	3.89962	10.5964	7.2601	2.88813	6.46511	1.9434	11.7213	8.14466	9.0413	9.37381	7.22003	7.18165	2.16984	6.87258	8.53471	11.7941	10.1043	6.46201
201	24	4.36119	8.67727	4.96338	230.737	1.88244	3942.44	19.7762	12.4697	41.7614	136.456	4.97277	6.75031	6.00656	3.67687	5.81883	11.1193	4.63564	1.24556	5.21208	2.91868	8.37871	2.52179	8.42415	1.7059	6.5695	5.95869	10.4109	4.77182	10.1989	5.2896	2.74425	11.2304	8.01853	2.63315	5.03151	0.325718	10.9047	7.35849	3.8916	8.5767	4.5909	6.22214	1.02855	4.88626	6.65625	12.309	8.86266	6.56112
201	16	2.88256	9.6996	4.58422	512.171	2.76452	4602.13	95.6784	18.1446	46.8773	111.009	4.5556	6.69683	6.15029	3.50792	5.82487	11.2281	3.90275	0.677562	4.54661	2.63182	9.42733	3.35141	8.79168	2.19616	6.13819	6.18922	9.40801	5.14511	8.78831	5.48323	2.92762	11.4021	8.41062	3.40656	4.42279	0.822794	11.8412	7.06628	3.10708	9.46976	4.98984	7.21446	1.30424	4.77973	7.26751	12.1722	9.92932	6.39608
202	35
202	36	3.91262	8.03171	4.92369	344.788	17.9573						5.4857	8.96547	6.5495	5.60838	7.91193	10.5724	5.20259	1.09557	4.82169	4.37113	12.0934	9.4678	9.16118	4.7842	6.1937	7.97846	10.7035	9.64148	12.9982	6.36667	5.03159	11.3013	9.51074	3.85321	6.96748	2.0823	12.4964	8.03955	10.6411	8.9728	5.69781	8.1775	2.78005	7.8916	9.73752	12.221	10.9089	6.50225
202	45	3.23789	8.66923	4.11333	269.277	6.57267						4.81193	9.02526	6.55509	5.28596	7.87988	11.0901	3.8689	1.33834	4.19932	2.8494	9.83693	7.7396	9.06137	4.32872	6.35459	7.1875	11.3552	8.25457	11.1153	4.83608	2.84176	11.0709	8.01812	3.8922	6.71051	1.96277	12.2221	7.83392	9.20479	9.9667	7.32361	6.16921	1.7966	4.96762	9.0716	11.847	9.15635	6.21347
202	28	2.3988	8.40268	4.11085	443.308	3.25441						5.00569	8.2233	6.68564	5.3806	8.0096	10.9115	2.13406	0.93187	3.92083	7.11225	11.8726	8.0991	8.93029	4.62119	6.43116	7.90706	10.5208	7.96724	11.206	4.54265	5.576	11.1079	8.83259	3.73249	9.47895	2.20927	13.013	8.4466	9.63782	9.26788	6.54656	8.02985	1.91511	10.7711	9.34312	11.6309	9.92141	6.24081
203	21	3.58629	9.41475	5.23754	293.259	6.27771	4781.64	59.1943	24.6049	50.9845	148.839	4.41986	7.03364	6.09303	3.51678	5.69688	10.6679	4.4718	1.17146	4.63175	3.71741	6.51322	3.96053	8.65548	1.63943	6.02076	7.15512	10.2117	5.19907	8.70783	5.49587	2.81256	10.9476	7.53704	2.54728	6.25758	1.26214	12.3723	7.66298	3.24531	9.39853	5.7872	6.35119	1.40202	5.9511	6.19753	13.1315	9.74066	6.63849
203	43	3.61738	9.34408	5.25376	571.196	5.43601	3699.03	34.7566	23.9427	47.7561	108.309	4.94833	6.01995	6.07865	3.46546	5.89506	11.1292	4.55727	0.677562	4.49784	2.5321	8.71879	5.23411	8.61854	2.05785	6.54533	5.91364	9.73049	5.62846	11.1392	5.25959	3.38183	11.2726	8.36256	2.69657	6.07966	0.847211	12.2307	7.11866	4.00423	9.32822	5.09396	5.31031	1.44227	4.58828	6.43435	12.2747	9.32028	7.03631
206	28	3.05306	8.53621	5.2502	67.2808	6.44866	7364.07	25.1498	46.8925	61.4253	139.467	4.65463	7.24992	5.9124	3.42129	5.97175	10.6699	4.55727	0.677562	4.50553	3.16893	9.61187	3.99175	8.03209	3.36439	5.40066	4.69211	10.4629	5.56443	8.95554	5.31678	1.89891	11.2294	8.30466	3.29816	3.5313	0.823868	11.8254	7.98397	3.56004	9.96171	7.23624	7.24116	1.35103	5.58588	6.53132	12.6868	9.44564	5.47586
208	35	2.81421	9.45258	4.74327	432.151	7.69728						4.48231	8.31026	6.66404	4.95516	7.98488	10.6152	3.19436	0.99542	3.94979	2.76497	10.8987	7.13526	8.4301	4.35991	6.29826	7.39463	10.6703	7.43763	11.1098	4.65448	3.70978	10.6857	8.18912	4.00533	8.70213	1.91199	11.9079	7.88142	9.03581	10.4871	7.18962	6.8433	2.1717	5.19593	8.94499	11.4637	9.81491	6.37365
208	41	3.14544	9.1773	4.10838	492.327	9.77457						4.12355	8.01279	6.53706	4.10332	7.63565	10.6872	4.16369	1.25723	4.03762	2.55341	10.3156	7.09173	7.98734	4.0803	6.21605	6.15643	10.8476	7.3385	10.5867	4.42125	3.64899	10.8176	7.33869	3.26554	6.40112	2.02939	11.9342	8.31965	9.58285	9.67924	6.44712	7.03471	1.72421	7.80326	8.12968	11.0695	9.71092	6.5073
210	37	3.56981	8.6706	4.99313	363.094	7.90274	4911.11	26.8882	8.19616	46.1577	154.354	4.67064	6.83647	6.15658	3.35113	5.91085	11.1407	4.94928	0.677562	4.41901	2.97979	9.91045	3.86193	8.1013	3.5976	6.60734	5.34545	10.2304	5.14561	9.82459	5.56588	3.29762	11.2977	8.43609	1.4956	6.00746	1.40188	10.9595	7.44762	3.87683	9.2645	5.25387	6.03096	1.33707	3.92934	6.6281	11.6238	8.9654	6.1599
210	33	5.59953	8.66302	4.25023	523.189	3.42573						5.72679	8.3519	6.53777	4.15675	7.57817	10.8155	3.65083	0.6641	4.46628	2.91311	10.9035	7.79592	8.44164	3.89764	6.30273	6.52262	11.0202	7.54053	12.3976	4.30894	4.41717	10.7223	8.25311	4.43563	5.1581	1.84635	13.1834	7.69698	9.85445	9.54688	5.18619	7.60178	2.37173	7.90746	8.14196	11.3926	9.92476	6.14779
214	46	3.61335	8.13915	5.15053	267.356	6.32837	5386.21	79.1856	56.1046	74.0109	134.105	4.39454	7.1176	6.1409	4.08861	6.33894	10.808	3.39754	0.677562	4.63595	1.03558	8.50154	4.1426	8.10488	2.00337	6.24441	6.23415	9.88108	5.20348	8.79839	5.29497	2.9587	11.3673	9.70027	1.5042	3.73102	0.795299	12.463	7.73061	4.15381	9.95119	4.99956	6.18747	3.21997	2.05793	7.06293	12.8063	8.94047	6.0999
215	27
217	54	4.34899	7.88533	4.98841	191.389	4.42361						3.7829	8.29241	6.59612	4.94495	7.47493	9.9853	2.80803	0.66026	3.81061	2.8333	9.07026	7.73191	8.24096	3.76224	6.28968	7.32951	10.7772	7.38071	12.1642	4.06979	3.86534	10.6125	6.17504	2.96205	6.02397	2.26389	12.5498	7.43411	8.86182	8.97975	6.34877	7.38698	1.49487	4.23411	6.21131	11.1862	8.96945	6.77235
219	47	3.68537	9.83119	5.23747	709.947	20						5.26158	9.04099	6.57825	5.80271	7.91119	10.8347	5.50822	1.0897	5.00825	3.34168	10.6929	8.41993	8.69345	4.61518	6.42813	7.0604	11.9199	8.58708	11.8009	4.87106	4.70423	10.9985	9.25578	3.47067	8.45909	2.00293	11.5273	8.15482	10.7734	9.41259	7.34522	7.48255	2.0977	6.20604	8.82679	12.1291	9.75064	6.96719
220	61	3.54703	7.62949	5.30643	175.132	6.46258	8287.07	13.153	23.2589	50.1635	103.566	4.38054	7.02579	6.26101	3.66355	5.89184	11.0222	3.06613	0.677562	4.67132	1.95504	9.78574	3.60938	8.77868	2.34179	6.09372	5.23373	9.8128	4.88276	8.8524	5.10107	1.71822	11.3886	8.4159	3.36556	5.54778	0.692479	12.437	7.10304	3.72298	9.00811	5.36108	5.51199	1.54698	2.54178	7.38566	12.6335	8.77474	6.30621
220	68	3.71941	9.10631	5.50575	385.533	3.14188	3522.14	114.306	47.0934	53.2245	152.048	5.39629	7.61088	6.02477	3.74401	5.86309	10.9562	4.78458	0.730445	5.24357	1.77743	9.8549	4.39222	9.07154	2.28236	6.61386	6.87001	9.92721	5.44114	9.69056	5.43511	3.40536	11.3565	8.99609	3.0347	3.95206	0.99176	12.4474	8.12749	3.03976	9.48539	6.58092	6.59638	1.87035	3.77361	7.23065	12.6602	9.44025	6.34253
221	61	5.97228	7.97247	4.70492	188.476	10.1206						3.43615	8.75993	6.6438	5.26132	7.87634	10.1733	4.03738	1.1812	4.72674	2.56909	9.71522	7.02487	8.85046	4.02223	6.26333	7.90781	10.3245	7.73132	11.0646	4.45044	4.4962	10.531	8.92149	4.5916	4.10636	2.62795	13.2828	7.81424	9.86861	9.77802	7.2411	7.91402	2.16083	4.23361	8.1511	11.8249	9.43961	6.40764
221	49
222	50	3.60577	8.87235	5.27616	297.514	5.05843	6678.7	48.864	26.922	49.4443	150.16	5.70035	6.53631	6.25632	3.64811	5.72653	10.8649	1.73432	0.677562	4.56819	2.92951	6.87943	3.03138	7.9091	1.40229	6.00406	5.09964	10.3214	5.88373	8.35549	5.39571	3.51894	11.1147	8.46341	2.1331	5.87699	0.739413	11.9855	6.69919	4.02024	8.9032	6.07061	5.95869	2.02226	7.23058	6.16281	12.1685	9.35125	7.18658
223	51	3.98416	8.05484	4.30582	469.745	12.7243						4.20704	8.62777	6.50858	4.1359	7.59104	10.5452	4.06587	0.45011	4.33146	2.22067	9.99824	6.65807	8.40008	3.96521	6.09848	6.688	10.3393	7.22535	10.7305	4.34637	3.7032	10.3183	8.04221	2.05748	4.85425	1.74982	12.0777	8.08256	9.40204	9.59773	7.3628	6.78939	2.04576	4.34732	7.69094	11.5434	9.28704	6.71386
228	81	4.17884	7.54327
230	58	5.0337	6.22555	5.20033	142.25	4.67968	11216.2	8.64876	15.5205	41.4811	132.335	3.8256	7.10118	6.21155	3.60919	5.86498	10.8402	3.30561	0.677562	4.50984	2.34577	8.46494	3.05711	8.19591	3.3928	5.95875	5.51286	9.86692	4.62186	7.74526	5.3493	2.90286	10.9209	8.24234	2.35505	4.5618	1.83024	13.0508	7.27238	3.89592	9.40947	5.80253	5.72449	1.28042	3.67044	5.56997	12.5988	9.38486	6.86695
230	62	4.5929	6.84279	4.93627	225.394	5.30735	7041.56	9.22815	30.7423	49.3342	202.283	3.73436	7.16665	6.19321	3.35084	5.69611	10.981	3.96916	0.677562	4.38932	1.16861	9.00983	3.57439	8.57945	2.38019	6.32329	5.91905	10.0784	4.79355	9.02557	5.05211	2.40226	11.278	8.18915	1.68258	3.72549	1.20785	12.5713	7.39645	3.89201	8.81017	5.4711	5.77855	1.52461	3.12384	6.65624	12.3944	8.31702	5.87918
230	82	3.44138	8.86926	4.7788	238.548	0.216975	5001.11	43.6001	26.2028	52.1909	146.097	4.32347	6.65111	6.02108	2.53684	5.72108	10.7317	4.18646	0.939388	4.25862	0.700493	8.43067	3.06159	7.21791	1.60123	5.91694	5.07976	11.163	5.08633	8.49065	5.27639	1.88727	10.8204	8.58606	3.11975	2.88037	0.701714	11.1206	6.88515	3.04836	9.2615	5.11436	5.03875	1.11846	1.79524	6.01908	12.1413	8.25163	5.36755
231	52	2.92585	8.08795	5.56167	334.963	8.46905	6213.31	12.6019	30.4079	43.728	148.427	4.62335	7.23679	6.07077	4.00558	5.93427	10.5515	4.45598	0.677562	4.31607	3.4767	8.60318	3.48726	8.47018	1.78511	6.2627	5.70102	11.2079	4.59609	8.34965	5.37196	3.01407	11.2664	7.38327	1.55175	3.32577	0.980702	11.6084	7.4084	3.61831	9.31549	6.3543	6.11867	1.58576	4.01532	5.69193	12.5703	9.13428	7.1231
231	57	4.27235	8.65085	5.15828	681.431	16.4304						5.83859	9.72015	6.76087	5.20542	7.82596	10.435	4.45098	1.09573	4.70547	4.71726	11.307	7.74601	8.65029	4.27277	6.38041	7.4283	11.9429	8.19298	10.6239	4.90913	3.95888	10.8325	7.84943	4.16352	7.58038	2.57416	11.3465	8.19984	10.5778	9.34706	8.37055	7.29854	2.03588	8.2273	8.79021	11.6688	10.2438	6.673
232	64	5.0026	9.68053	4.28845	372.387	5.09142	6769.41	63.4427	6.1802	46.2104	162.351	3.89441	6.27984	5.97761	2.89921	5.83683	11.0379	4.47788	0.677562	4.90448	3.50033	9.76568	4.83619	7.72152	2.09705	6.28345	4.31605	10.2692	5.55237	10.2722	5.35309	3.0096	10.9077	7.84859	2.0701	4.10821	0.845641	12.6245	7.92512	3.65386	9.16675	4.96218	5.9307	1.03073	4.79285	6.89688	12.5487	8.5736	7.3657
233	68	6.00611	7.5863	5.65003	360.509	16.1611						3.86804	9.04401	6.60357	5.32329	7.69645	10.2452	4.71166	1.41917	4.39366	2.81518	9.81211	7.48061	8.87201	4.28129	6.28569	8.47339	11.498	8.04003	11.2288	4.31215	4.1186	10.9586	7.89748	3.57197	4.29803	2.12544	13.2032	8.08983	10.0979	8.30381	3.10661	7.19498	2.38202	7.82344	8.79633	11.6438	9.97436	6.1247
233	64	4.32427	7.66856	4.64073	314.912	11.8579						3.65763	8.19578	6.54038	4.24418	7.50832	10.7117	1.90774	0.7172	4.1236	2.66479	9.91187	7.40137	8.2835	3.70556	5.7112	6.94328	11.7994	7.38598	10.6697	4.03645	3.57067	10.8369	7.98232	3.47662	6.92022	2.02805	12.0814	7.91424	9.25994	9.06612	5.16524	6.40263	1.30011	4.60153	7.64502	11.3729	8.26152	6.50435
235	66	4.03672	6.95559	4.93824	138.236	9.36514						4.20628	8.62536	6.81491	6.12088	7.84872	10.7944	1.58718	1.10756	4.65664	3.40791	11.0613	8.36923	9.11836	4.76299	6.4479	7.01074	10.7439	7.84333	11.3209	4.26147	3.90728	11.1666	8.48765	2.55395	7.2376	2.79847	13.4378	8.35932	9.99231	9.32617	6.81114	8.08982	2.48399	11.0351	9.49763	11.6805	9.65671	6.94872
237	65	4.78832	6.14569	4.33805	255.74	2.82782						3.62014	8.81088	6.79224	4.6041	7.54972	10.9198	1.9717	0.92109	4.236	4.07851	10.9371	8.55694	8.33828	4.29568	6.37544	5.35293	11.0794	8.20347	12.1694	4.32737	3.78838	10.6668	6.19082	3.40055	5.15014	2.23595	12.9375	7.95911	8.49366	9.21649	6.67247	7.91014	1.36743	7.11651	8.40267	11.1489	9.89024	6.76497
238	62	5.58987	7.67229	5.04628	138.619	13.0784						5.00699	8.49232	6.51179	4.81232	7.50384	10.8513	3.25292	0.84613	4.1127	2.81259	9.87014	7.25346	8.68731	4.62198	6.43537	6.63457	10.853	7.51984	10.7685	4.1573	3.52494	10.7729	7.09177	2.34781	8.15301	2.20613	11.7275	7.93482	9.3894	9.34114	6.24435	7.06442	3.47182	3.58482	8.64352	11.3607	9.22416	6.33036
238	88	3.61819	8.79467	5.47744	283.853	5.01989	4838.33	9.03458	29.7986	48.732	122.465	4.5675	6.96575	6.02777	3.43039	5.67924	10.8665	4.21981	0.677562	4.2155	1.62877	8.46742	3.65641	7.84889	1.98866	6.23701	6.74846	10.2856	5.08367	8.98397	5.26411	2.26362	11.0643	9.08303	1.71065	2.9688	0.740045	12.9503	7.26101	3.64264	9.31131	4.6207	4.7804	1.28013	3.13796	7.30486	12.5741	8.92358	6.90518
238	86	2.69733	8.0077	4.91898	302.668	6.03215						4.28279	8.51958	6.77306	4.8016	7.78421	10.5774	1.9692	0.8609	4.38836	3.41175	10.6346	8.46284	8.98359	4.13591	6.4049	7.62555	11.3986	8.04417	11.3339	4.62695	3.88754	11.1127	6.94017	3.2181	7.65836	1.98808	12.2696	7.62453	10.0689	9.25062	7.22347	7.60652	1.30338	4.59655	9.09795	11.2703	9.11174	6.78251
242	75	4.57223	8.1274	4.89789	293.259	4.32822	6828.58	14.5965	12.7119	52.2848	130.792	4.8286	7.00766	6.14287	3.60838	5.68648	10.9138	2.95343	0.677562	4.56735	2.85614	9.86491	3.03515	8.50941	1.82161	6.16975	6.04389	10.4383	4.92489	8.71292	5.30196	2.63523	11.1495	7.63099	3.33221	5.06352	1.54206	12.9482	7.00127	3.92354	9.33234	6.32465	5.30356	1.15419	3.26695	6.96521	12.3385	8.97327	6.2102
244	72	4.1954	8.18004	5.49137	304.581	5.62244	6889.01	32.7783	7.31855	39.1576	86.1783	4.34115	6.99868	6.15236	3.66951	6.02763	11.0672	4.01623	0.677562	4.92526	1.94574	9.16171	2.83382	8.56157	1.71219	6.53649	6.28825	10.8303	4.38573	9.27905	5.10201	3.21912	11.5275	9.01926	2.30288	7.2619	1.03852	12.9786	7.52307	3.87292	8.91594	5.47856	5.3323	1.48039	3.47345	6.62047	12.0307	9.45394	7.3587
245	58	3.59567	7.77359	5.00852	434.008	6.4533	6329.52	15.8729	21.6576	42.3088	134.826	4.42305	6.38761	6.13097	2.94453	5.491	10.8257	3.74667	0.677562	4.31735	2.12428	9.43094	3.35833	7.85591	1.71367	6.46789	6.59061	9.91261	4.6084	8.87852	5.23431	3.64781	11.1958	8.58649	2.68128	3.08739	1.16154	12.6248	7.23704	4.5357	8.8381	5.26691	5.84279	0.965813	3.55725	6.03738	12.3632	9.00372	6.12801
248	95	5.07954	7.12448	5.11103	314.115	1.73718	7859.28	5.05157	17.2314	41.3167	164.276	3.76134	6.66756	5.97912	3.02342	5.75993	10.7371	4.23272	0.677562	4.69381	2.44507	7.5028	3.26808	7.86815	1.90303	6.14714	5.51313	9.7942	4.92772	9.41404	4.94683	1.88271	11.2358	7.56589	1.56382	5.59304	1.20191	12.7226	7.37366	4.22876	8.57884	6.09615	6.09331	1.46049	2.77638	6.7192	12.2591	8.69943	6.80537
252	81	5.86732	7.67879	5.55562	259.517	5.24693	7393.22	6.11126	17.374	43.7811	205.41	3.66367	6.75734	5.97283	3.16696	5.57964	10.8772	3.96041	0.677562	4.60223	1.89471	7.4331	3.25	8.20052	1.76375	6.07639	6.86549	9.77868	4.5965	9.14243	5.02964	3.34579	11.168	8.49065	0.947137	3.32525	0.706473	12.9937	7.37827	3.7069	8.84897	4.47829	5.81247	1.82745	2.02258	6.62208	12.8289	8.96743	6.5398
254	107	5.70011	7.06561	4.70155	345.011	5.36835	7136.79	4.38429	14.0846	36.2877	217.992	4.19194	7.49633	6.14852	3.78265	5.70299	11.0863	4.58598	0.677562	4.15783	0.899266	9.38483	3.18169	8.22998	1.90395	6.44458	6.19402	10.1549	5.49001	8.42894	5.02283	1.67013	11.3007	7.26659	1.98017	4.13141	0.688195	12.6741	7.5329	3.1534	8.74511	5.81541	5.25221	1.14209	2.74209	6.59786	12.8614	9.05142	6.63717
257	84	5.63336	7.02554	5.56014	192.064	4.64329	8425.51	4.09037	18.1596	44.5934	141.511	3.91197	6.75269	5.98334	3.11099	5.59818	11.1994	3.84234	0.677562	4.41146	1.25619	8.23582	3.53988	8.93394	1.94839	6.43307	6.59927	10.1914	4.20602	8.89774	4.9567	2.62221	11.4403	9.0665	2.08773	4.27762	1.08031	12.3599	7.30824	3.72186	9.59288	4.88955	5.5515	1.30221	4.01534	7.17064	11.9657	8.60414	6.9309
260	119	4.32704	9.40195	4.4473	378.74	2.02368	5541.18	84.6598	45.4943	55.6896	152.376	4.05199	6.18102	6.10858	3.16324	5.60985	11.0624	3.45989	0.677562	4.96358	1.07677	9.52231	3.53985	8.72574	1.82549	6.12419	6.51174	11.1322	4.91934	9.66137	5.19428	2.98534	11.2428	9.16369	2.95831	4.34919	0.808278	11.5134	7.11755	4.06328	8.75111	5.1317	5.53247	1.68704	1.89797	6.89328	12.1922	8.77411	6.4775
260	103	4.59087	7.77359	5.762	253.925	3.98408	7257.68	10.5605	21.416	38.7618	188.91	4.02468	6.94192	6.03647	3.57217	5.75234	11.0371	3.89349	0.677562	4.15271	1.05398	8.02141	4.21556	8.59246	1.91298	6.1692	6.12318	9.9851	5.23535	9.76462	5.19537	2.43527	11.2081	9.32236	1.27863	6.42995	1.26404	12.2734	7.28347	3.62443	8.79685	5.6753	5.05893	1.12081	2.51733	6.44271	12.8	8.69464	6.9625
261	86	5.37574	7.71869	4.55306	164.613	12.0387						3.46582	9.40913	6.5287	5.32143	7.55081	10.7918	4.30766	1.18765	4.04839	2.50961	11.0474	6.23281	8.0852	4.5646	6.12505	6.732	11.1043	7.57084	11.0525	4.17801	4.01242	10.7085	7.78156	4.18225	4.2381	1.82125	13.1946	8.1139	9.54129	9.25463	6.02448	6.87758	1.89389	4.62613	7.89235	11.901	9.42222	6.38677
261	90	3.5522	7.12689	3.8087	346.525	11.0843						4.34038	8.138	6.68598	5.14261	7.49561	10.5175	2.41566	0.93038	4.12306	3.57389	11.8916	7.61043	8.83201	4.3459	6.33821	7.34914	11.7114	7.49873	11.3759	4.49642	4.27373	10.8095	7.87767	2.81955	4.36793	3.66339	12.9469	6.59413	9.87274	9.38833	7.49109	7.59638	1.60197	5.98988	9.04355	11.0793	8.76828	6.62965
262	103	5.11799	7.00488	4.60914	206.75	6.54749						3.56426	9.11819	6.53383	4.54638	7.79888	10.6244	4.46766	1.53481	4.3348	2.32616	10.5306	7.323	8.15374	4.74358	6.26107	6.45762	11.0288	7.48292	11.3753	4.71491	2.9517	10.6294	8.37058	2.45878	4.82046	2.04228	12.2602	8.05062	9.93271	9.12625	7.49386	6.24074	1.98656	5.07045	8.47171	11.7817	9.01525	6.64342
262	113	5.28827	6.76423	4.49741	207.363	2.41124						4.76077	8.20915	6.53459	5.74849	7.67636	10.6819	2.75601	0.93055	4.49409	4.40614	10.3134	8.29428	8.27712	4.44406	6.24413	7.84001	11.4544	7.91786	10.8705	4.3351	3.76812	10.8011	9.18155	4.95901	4.3643	1.99252	12.9298	7.86707	10.3386	8.94134	6.13853	7.96094	1.95842	6.39593	8.38082	11.9897	9.38546	6.51995
262	90
263	97	3.73981	8.1716	4.98113	454.501	6.98878						4.4574	8.77121	6.58693	5.54839	7.5988	10.7623	3.59871	0.55428	4.23695	4.22708	10.9325	7.66811	8.59447	4.37493	6.21057	7.00283	11.3444	8.68757	12.7516	4.34586	4.36548	10.5332	6.65753	3.29453	7.36888	2.55459	12.8199	8.1043	10.1687	9.02325	6.52822	6.75864	1.38723	7.2209	8.19401	11.5837	9.63961	6.74273
263	112	3.975	7.2349	3.62298	190.091	5.13763						3.65293	8.19149	6.41703	3.9157	7.82411	10.6928	4.011	0.90459	4.09708	3.11765	10.678	6.8789	8.2645	4.29998	6.22139	7.11518	10.4966	7.75968	11.4419	4.2067	3.63591	10.6687	5.54155	3.56841	5.15417	4.64289	11.9089	8.3785	9.13735	9.10859	6.10474	6.35312	1.9211	3.72034	7.64129	11.2228	9.07761	6.67067
263	104	3.26155	8.56617	4.30134	418.651	10.5313						4.13555	8.91953	6.61853	4.53981	7.74924	10.7104	3.86016	0.46722	3.80066	3.59412	10.1621	7.45226	7.98469	3.75895	6.24128	7.12014	10.9568	7.29433	9.87169	4.5864	3.07782	10.4486	8.82989	2.93137	4.24797	1.56105	11.7429	7.6015	9.61508	9.83184	6.50225	6.46187	1.27552	5.51098	6.71474	11.1741	8.99078	6.31599
263	110	5.17275	7.37275	5.16857	244.515	3.78174						3.94468	9.09967	6.72992	5.07388	7.67757	10.6752	4.88249	0.91064	4.35477	2.25646	12.1779	7.23274	8.58789	4.42457	6.22605	7.66805	11.9182	8.09644	10.9393	4.67028	3.16561	10.7047	8.73615	4.41824	5.24585	2.65059	12.9768	7.78934	10.4522	9.34469	7.86362	6.61117	2.26321	5.23067	8.66487	12.1866	9.21874	6.36919
265	116	4.68491	7.49776	5.16231	195.766	10.9299						3.5945	8.96223	6.57352	4.74447	7.59442	10.7368	5.04013	0.7294	3.87942	2.43893	9.8019	6.54903	8.23362	4.52283	5.93402	6.39146	11.6126	8.36838	10.7225	4.40483	3.47701	10.5946	8.90035	2.81279	6.10083	1.66742	11.9943	8.0713	9.24944	9.65825	6.4355	6.03232	2.07964	7.38364	8.35865	11.5515	8.90838	6.10289
267	100	5.54791	6.7504	5.12253	145.931	1.98304	8141.63	4.40532	5.66325	44.1007	206.699	3.97043	6.92998	6.05537	3.45864	5.72289	11.1541	3.59214	0.677562	4.40361	3.4825	8.38723	2.84401	8.16855	3.89939	6.19709	6.00285	9.98745	4.87298	8.661	5.01162	2.24712	10.9954	8.68104	2.90055	5.35134	0.718386	13.2701	7.05011	3.43143	8.54512	5.41356	6.03268	1.36981	4.71314	6.85165	12.6754	8.68195	6.85996
269	93	5.44068	7.47817	5.28308	145.183	3.08846	5960.32	8.67673	28.3251	73.0633	127.483	3.74285	6.88282	6.18523	3.58297	5.50818	10.6775	3.36754	0.677562	4.15586	0.905683	7.43784	3.19777	7.9986	1.76572	6.01945	5.73483	10.1196	4.57646	9.77505	5.0478	1.98809	11.0376	8.12732	1.86316	3.47429	1.23199	12.4526	7.09857	3.34942	9.70875	5.56623	5.17879	0.977285	2.74142	5.63483	12.1986	8.90082	6.55627
270	104	4.26198	8.93958	5.17834	295.029	3.06383	3772.29	38.7518	22.4321	90.0283	121.363	5.93357	7.37807	6.31228	3.97499	5.99918	11.2243	4.49429	0.677562	5.10126	1.96736	8.79857	3.20003	9.063	2.84568	6.62007	6.49613	10.84	5.45209	9.146	5.73798	2.87163	11.5746	8.47732	2.30693	4.30424	1.32292	12.4766	7.65068	4.67497	8.89213	5.73027	6.68208	1.51268	2.67025	8.19071	12.9018	9.12895	6.28657
271	102	6.29508	7.24708	5.4138	195.361	6.35822	9308.27	4.11128	28.1387	38.0942	171.007	4.16209	7.61702	5.93621	3.94218	5.76666	11.0336	4.52316	1.13309	4.52672	2.25176	8.6099	3.57329	9.00981	2.72384	6.43939	6.36692	10.3367	5.07267	9.45976	5.00056	3.14619	11.1998	8.50907	2.11438	5.03823	1.17604	12.6925	7.80903	3.95633	9.41635	5.74158	5.87253	1.69231	3.68802	6.33674	13.0464	9.01433	7.44915
272	104	5.94385	7.07242	5.22477	94.8993	5.35164	8693.53	4.30003	48.6948	46.316	234.958	5.35153	7.29029	6.02907	4.00566	5.80052	10.9068	4.03651	0.677562	4.90627	4.53138	8.31348	3.98685	8.68397	2.24465	6.18938	6.68339	10.2084	5.54267	8.96295	5.19825	3.10409	11.3147	9.10068	2.90099	3.18886	1.37006	13.465	7.30721	3.83261	9.23126	5.92691	6.57411	0.925484	4.55514	6.75052	12.8632	9.75352	6.39324
276	119	5.39363	7.24708	5.60806	108.929	5.66391	8811.56	3.78554	43.3308	55.6896	156.844	4.71576	7.34199	6.08075	3.13904	5.56891	11.1773	3.91001	0.677562	4.09681	1.97136	8.58189	4.09218	8.8871	3.73297	6.50562	6.98301	10.0392	4.67719	8.82862	5.10936	3.06913	11.3817	7.56666	3.04417	2.77113	0.827018	13.4572	7.40916	4.00076	9.91394	5.70344	5.43278	1.32436	2.7591	7.39105	12.8591	9.96025	7.0094
279	110	5.92719	7.25488	4.49997	121.36	10.5956						4.06075	7.89155	6.51232	3.85418	7.67767	10.8648	1.80902	0.90764	4.23454	2.72691	11.6221	6.88216	8.53287	3.88746	6.26879	7.75758	10.9819	6.98606	10.6958	4.32763	4.6499	10.733	7.82199	3.98585	4.40601	1.82744	11.6453	7.70672	9.74516	8.93488	7.61138	8.67493	1.12371	7.42425	8.28913	11.242	9.95874	6.35923
		2.26384	9.45829
		2.6953	7.58731
[truncated: 53 more columns]

## Sheet: Fig S8
BW	EFWH3	EFWint	interval
300	382.957	520.671	9
331	402.692	519.18	3
348	486.662	571.575	2
370	444.093	494.252	1
400	536.995	574.977	1
404	485.619	602.636	3
420	585.405	707.068	2
438	585.363	656.866	2
441	559.363	662.577	1
446	560.469	664.585	2
460	494.254	600.472	0
480	561.603	634.113	2
497	554.914	637.114	1
498	636.694	758.713	7
503	619.972	752.08	3
506	663.438	755.056	0
510	685.786	839.717	0
545	638.698	805.665	2
550	718.083	808.385	7
563	661.326	794.148	1
580	765.455	851.384	1
590	587.892	671.318	5
602	753.774	836.068	4
610	826.441	1017.31	7
619	701.151	742.219	3
620	736.503	830.254	1
620	751.535	782.206	7
628	683.264	793.952	5
650	578.885	694.675	9
655	725.35	836.014	1
671	788.405	888.824	0
690	727.723	795.124	7
694	831.94	959.767	4
714	799.581	888.038	1
715	753.493	800.569	9
723	869.916	961.037	7
750	870.715	991.456	1
750	901.213	913.283	2
766	877.275	951.159	1
790	726.083	847.642	4
793	987.565	985.147	2
890	1021.33	1081.07	3
900	925.041	1053.77	5
927	1016.6	1093.56	3
1030	1170.98	1405.69	0
1040	995.091	973.441	5
1053	1169.28	1290.04	5
1110	1133.9	1163.34	4
1170	1205.68	1297.69	5
1185	1285.84	1374.7	5
1190	1467.92	1581.77	2
1217	1405.26	1520.08	4
1250	1475.48	1654.34	7
1350	1522.01	1623.67	0
1360	1379.4	1556.99	6
1400	1383.12	1502.44	5
1406	2009.61	2304.31	8
1416	1488.73	1569.9	7
1425	1977.01	2120.39	2
1650	1764.72	1921.07	3
1836	1954.13	2142.38	8
1860	1786.55	1805.72	7
1985	2242.24	2466.61	7
2110	2432.45	2640.31	4
2280	2054.48	2152.6	7
2314	2123.33	2229.27	9
2370	2306.15	2417.91	6
3110	2846.15	2708.22	5
